# Supplementary material for: Mining massive genomic data of two Swiss Braunvieh cattle populations reveals six novel candidate variants that impair reproductive success
Source: Genet Sel Evol. 2021 Dec 16;53:95. doi: 10.1186/s12711-021-00686-3 (PMC8675516; doi:10.1186/s12711-021-00686-3)
Supplement: Supplementary file 1 — Additional file 1: Table S1. WGS sample information. All whole-genome sequencing samples included in this study and their project and sample ids from the European Nucleotide Archive (ENA). In addition, the sex, breed and average read depth and insert size are provided. [file 12711_2021_686_MOESM1_ESM.xlsx]

## Sheet: Table S1
Additional file 1: Table S1. All whole genome sequencing samples included in this study and their project and sample ids from the European Nucleotide Archive.
EBI Project ID	EBI Sample ID	Average Fold Coverage	Average Insert Size	Breed
PRJEB18113	SAMEA5159760	17.43	266.52	Simmental
PRJEB18113	SAMEA5159761	17.48	240.07	Brown Swiss
PRJEB18113	SAMEA5159762	17.23	406.21	Simmental x Holstein
PRJEB18113	SAMEA5159763	17.78	425.54	Limousin
PRJEB18113	SAMEA5159765	10.28	347.32	Simmental
PRJEB18113	SAMEA5159766	10.16	372.55	Simmental
PRJEB18113	SAMEA5159767	11.04	361.36	Original Braunvieh
PRJEB18113	SAMEA5159768	10.9	386.97	Original Braunvieh
PRJEB18113	SAMEA5159769	12.62	328.33	Brown Swiss
PRJEB18113	SAMEA5159770	10.19	352.2	Brown Swiss
PRJEB18113	SAMEA5159771	11.14	336.75	Brown Swiss
PRJEB18113	SAMEA5159772	12.24	338.44	Brown Swiss
PRJEB18113	SAMEA5159773	11.05	349.93	Brown Swiss
PRJEB18113	SAMEA5159774	11.8	344.35	Brown Swiss
PRJEB18113	SAMEA5159775	11.91	356.25	Brown Swiss
PRJEB18113	SAMEA5159776	11.06	347.64	Original Braunvieh
PRJEB18113	SAMEA5159777	11.42	320.87	Brown Swiss
PRJEB18113	SAMEA5159778	14.03	321.86	Brown Swiss
PRJEB18113	SAMEA5159779	11.25	333.07	Brown Swiss
PRJEB18113	SAMEA5159780	13.12	309.13	Brown Swiss
PRJEB18113	SAMEA5159781	13.27	356.24	Brown Swiss
PRJEB18113	SAMEA5159782	11.93	365.11	Brown Swiss
PRJEB18113	SAMEA5159783	12.43	364.9	Brown Swiss
PRJEB18113	SAMEA5159784	12.5	377.64	Brown Swiss
PRJEB18113	SAMEA5159785	12.47	351.06	Brown Swiss
PRJEB18113	SAMEA5159786	12.54	343.77	Brown Swiss
PRJEB18113	SAMEA5159787	14.49	369.86	Brown Swiss
PRJEB18113	SAMEA5159788	11.5	363.03	Brown Swiss
PRJEB18113	SAMEA5159789	10.87	359.9	Original Braunvieh
PRJEB18113	SAMEA5159790	11.15	361.87	Original Braunvieh
PRJEB18113	SAMEA5159791	10.76	373.16	Brown Swiss
PRJEB18113	SAMEA5159792	11.25	366.58	Brown Swiss
PRJEB18113	SAMEA5159793	12.7	356.68	Brown Swiss
PRJEB18113	SAMEA5159794	12.29	382.75	Original Braunvieh
PRJEB18113	SAMEA5159795	13.6	372.68	Original Braunvieh
PRJEB18113	SAMEA5159796	12.23	375.48	Original Braunvieh
PRJEB18113	SAMEA5159797	12.92	343.29	Brown Swiss
PRJEB18113	SAMEA5159798	14	370.05	Brown Swiss
PRJEB18113	SAMEA5159799	10.76	366.85	Brown Swiss
PRJEB18113	SAMEA5159800	14.19	357.75	Simmental
PRJEB18113	SAMEA5159801	13.45	374.51	Simmental
PRJEB18113	SAMEA5159802	13.51	367.17	Holstein
PRJEB18113	SAMEA5159803	12.07	372.18	Simmental
PRJEB18113	SAMEA5159804	13.1	389.19	Holstein
PRJEB18113	SAMEA5159805	11.64	357.57	Simmental
PRJEB18113	SAMEA5159806	10.95	382.16	Simmental
PRJEB18113	SAMEA5159807	11.37	384.43	Simmental
PRJEB18113	SAMEA5159808	11.71	376.18	Holstein
PRJEB18113	SAMEA5159809	11.57	354.15	Holstein
PRJEB18113	SAMEA5159810	11.79	367.95	Holstein
PRJEB18113	SAMEA5159811	11.85	365.4	Simmental
PRJEB18113	SAMEA5159812	11.87	378.06	Simmental
PRJEB18113	SAMEA5159813	11.2	376.06	Holstein
PRJEB18113	SAMEA5159814	12.21	374.49	Holstein
PRJEB18113	SAMEA5159815	12.81	374.89	Holstein
PRJEB18113	SAMEA5159816	11.66	382.21	Holstein
PRJEB18113	SAMEA5159817	11.35	352.76	Holstein
PRJEB18113	SAMEA5159818	11.94	359.51	Holstein
PRJEB18113	SAMEA5159819	12.81	364.48	Holstein
PRJEB18113	SAMEA5159820	11.5	357.34	Holstein
PRJEB18113	SAMEA5159821	11.38	376.29	Holstein
PRJEB18113	SAMEA5159822	12.08	379.33	Holstein
PRJEB18113	SAMEA5159823	11.9	386.06	Simmental
PRJEB18113	SAMEA5159824	10.17	377.47	Simmental
PRJEB18113	SAMEA5159825	11.75	349.22	Simmental
PRJEB18113	SAMEA5159826	10.23	349.45	Holstein
PRJEB18113	SAMEA5159827	10.68	359.52	Simmental
PRJEB18113	SAMEA5159828	12.14	342.04	Holstein
PRJEB14604	SAMEA4051550	13.23	271.46	Galloway
PRJEB18113	SAMEA4560538	22.06	259.74	Eringer
PRJEB18113	SAMEA19847668	19.27	262.93	Brown Swiss
PRJEB18113	SAMEA19848418	15.82	276.31	Holstein
PRJEB18113	SAMEA19849168	11.39	392.56	Eringer
PRJEB14604	SAMEA4051548	14.52	252.52	Brown Swiss
PRJEB18113	SAMEA5159829	15.97	457.87	Scotish Highland
PRJEB18113	SAMEA5159830	24.15	469.45	Scotish Highland
PRJEB18113	SAMEA5159831	17.4	461.11	Scotish Highland
PRJEB18113	SAMEA19849918	15.83	250.36	Scotish Highland
PRJEB18113	SAMEA5159832	35.01	467.87	Holstein
PRJEB18113	SAMEA5159833	23.02	452.83	Holstein
PRJEB18113	SAMEA4644726	18.69	402.47	Holstein
PRJEB18113	SAMEA32980918	17.27	407.61	Brown Swiss
PRJEB18113	SAMEA4644727	18.24	387.72	Brown Swiss
PRJEB18113	SAMEA32981668	15.7	420.37	Brown Swiss
PRJEB18113	SAMEA32982418	13.51	412.12	Brown Swiss
PRJEB18113	SAMEA4644728	18.45	407.2	Brown Swiss
PRJEB5965	SAMEA2422242	13.13	350.98	Romagnola
PRJEB18113	SAMEA5159835	38.41	456.45	Chianina
PRJEB18113	SAMEA32999668	21.63	414.39	Chianina
PRJEB18113	SAMEA33668668	19.28	412.38	Chianina
PRJEB18113	SAMEA19852168	18.01	244.74	Simmental
PRJEB18113	SAMEA19852918	37.19	219.16	Simmental
PRJEB18113	SAMEA19853668	19.63	284.21	Simmental
PRJEB18113	SAMEA4644753	17.03	390.67	Holstein
PRJEB18113	SAMEA19864168	12.7	327	Holstein
PRJEB18113	SAMEA19864918	10.07	315.78	Brown Swiss
PRJEB18113	SAMEA4644765	15.99	413.8	Brown Swiss
PRJEB18113	SAMEA4644766	21.36	415.74	Brown Swiss
PRJEB18113	SAMEA4644767	16.72	429.76	Holstein
PRJEB18113	SAMEA5159836	27.73	488.61	Piemontese
PRJEB18113	SAMEA5159837	29.46	491.6	Original Braunvieh
PRJEB18113	SAMEA4644768	17.43	429.38	Original Braunvieh
PRJEB18113	SAMEA33000418	23.42	401.69	Holstein
PRJEB18113	SAMEA5159839	28.3	470.33	Holstein
PRJEB18113	SAMEA4644769	21.8	460.93	Brown Swiss
PRJEB18113	SAMEA5159840	26.87	483.71	Holstein
PRJEB18113	SAMEA5159842	23.46	460.84	Holstein
PRJEB18113	SAMEA5159843	23.86	499.12	Original Braunvieh
PRJEB18113	SAMEA19867168	10.1	265.48	Holstein
PRJEB18113	SAMEA5159844	26.5	480.55	Holstein
PRJEB18113	SAMEA19867918	11.49	300.25	Limousin
PRJEB18113	SAMEA5159845	32.78	447.69	Pinzgauer
PRJEB18113	SAMEA5159846	43.82	443.23	Tux-Zillertal
PRJEB18113	SAMEA5159847	26.06	448.67	Brown Swiss
PRJEB18113	SAMEA5159848	22.99	450.51	Original Braunvieh
PRJEB18113	SAMEA33001168	17.08	401.4	Normande
PRJEB18113	SAMEA33001918	13.83	388.12	Piemontese
PRJEB8226	SAMEA3209361	21.39	248.05	Pezzata Rossa Italiana
PRJEB18113	SAMEA5159849	26.99	448.73	Original Braunvieh
PRJEB18113	SAMEA5159850	28.41	452.98	Original Braunvieh
PRJEB18113	SAMEA19869418	12.47	355.15	Simmental
PRJEB18113	SAMEA19870168	13.59	351.78	Simmental
PRJEB18113	SAMEA5159890	27.76	470.25	Holstein
PRJEB18113	SAMEA19871668	12.13	345.92	Holstein
PRJEB18113	SAMEA5159851	25.74	461.06	Australian Lowline
PRJEB18113	SAMEA33004168	16.52	399.87	Holstein
PRJEB18113	SAMEA5159853	31.67	467.87	Brown Swiss
PRJEB18113	SAMEA5159854	33.3	467.37	Holstein
PRJEB7707	SAMEA3113485	19.05	375.81	Holstein
PRJEB18113	SAMEA5159855	39.21	460.97	Holstein
PRJEB18113	SAMEA5159857	25.58	466.46	Holstein
PRJEB18113	SAMEA5159856	28.73	428.34	Holstein
PRJEB18113	SAMEA5159858	25.15	382.93	Holstein
PRJEB18113	SAMEA5159859	25.6	433.33	Holstein
PRJEB18113	SAMEA5159860	17.59	424.95	Holstein
PRJEB18113	SAMEA5159861	24.91	448.63	Brown Swiss
PRJEB18113	SAMEA5159862	26.95	443.44	Brown Swiss
PRJEB18113	SAMEA5159863	23.71	441.21	Brown Swiss
PRJEB18113	SAMEA5159864	24.95	447.67	Brown Swiss
PRJEB18113	SAMEA5159865	26	434.61	Brown Swiss
PRJEB18113	SAMEA5159866	25.13	441.38	Brown Swiss
PRJEB18113	SAMEA5159867	26.51	446.34	Brown Swiss
PRJEB18113	SAMEA5159868	26.77	455.93	Brown Swiss
PRJEB18113	SAMEA5159869	27.6	451.81	Brown Swiss
PRJEB18113	SAMEA5159870	32.55	451.3	Brown Swiss
PRJEB18113	SAMEA5159871	34.37	449.79	Brown Swiss
PRJEB18113	SAMEA5159872	27.95	449.26	Brown Swiss
PRJEB18113	SAMEA5159873	24.17	447.87	Brown Swiss
PRJEB18113	SAMEA5159874	33.71	450.61	Brown Swiss
PRJEB18113	SAMEA5159875	22.77	440.7	Brown Swiss
PRJEB18113	SAMEA5159876	28.2	450.12	Simmental
PRJEB18113	SAMEA5159877	30.25	449.25	Simmental
PRJEB18113	SAMEA5159878	31.38	446.72	Holstein
PRJEB18113	SAMEA5159879	27.69	446.18	Holstein
PRJEB18113	SAMEA5159880	33.49	450.02	Holstein
PRJEB18113	SAMEA5159881	20.83	446.21	Holstein
PRJEB18113	SAMEA5159882	29.63	446.86	Holstein
PRJEB18113	SAMEA5159883	28.3	441.85	Holstein
PRJEB18113	SAMEA5159884	25.61	450.67	Holstein
PRJEB18113	SAMEA5159885	25.31	487.58	Brown Swiss
PRJEB18113	SAMEA32983168	14.76	378.62	Holstein
PRJEB18113	SAMEA32983918	13.33	396.45	Holstein
PRJEB18113	SAMEA33004918	21.4	410.22	Simmental
PRJEB18113	SAMEA33669418	36.01	365.31	Simmental
PRJEB18113	SAMEA19309168	14.71	416.11	Simmental
PRJEB18113	SAMEA19875418	12.48	372.73	Simmental
PRJEB18113	SAMEA32985418	14.56	383.9	Limousin
PRJEB18113	SAMEA19877668	13.78	337.79	Simmental
PRJEB18113	SAMEA32988418	25.16	416.15	Romagnola
PRJEB18113	SAMEA32990668	18.07	364.57	Holstein
PRJEB18113	SAMEA19309918	20.68	415.93	Holstein
PRJEB18113	SAMEA32992918	15.04	363.78	Limousin x Brown Swiss
PRJEB18113	SAMEA32991418	13.61	362.3	Holstein
PRJEB18113	SAMEA32992168	14.24	388.61	Holstein
PRJEB12092	SAMEA3706814	14.24	351.55	Holstein
PRJEB12092	SAMEA3706815	14.91	420.42	Holstein
PRJEB12092	SAMEA3706816	15.13	421.24	Holstein
PRJEB18113	SAMEA32989168	18.91	433.85	Romagnola
PRJEB18113	SAMEA32995918	28.15	388.24	Holstein
PRJEB18113	SAMEA32996668	26.62	414.51	Holstein
PRJEB7528	SAMEA2821387	13.06	247.89	Charolais
PRJEB7527	SAMEA2821386	15.49	332	Hereford
PRJEB18113	SAMEA19310668	16.99	414.39	Holstein
PRJEB18113	SAMEA32997418	15.68	409.41	Brown Swiss
PRJEB18113	SAMEA19311418	12.62	418.77	Holstein
PRJEB18113	SAMEA19312168	10.6	406.1	Holstein
PRJEB12095	SAMEA3706830	15.14	392.21	Holstein
PRJEB12093	SAMEA3706825	10.79	404.82	Angus
PRJEB12093	SAMEA3706826	10.97	416.75	Simmental
PRJEB12094	SAMEA3706827	14.23	392.85	Danish Red Dairy
PRJEB12094	SAMEA3706828	14.82	387.14	Danish Red Dairy
PRJEB12094	SAMEA3706829	12.12	400.04	Danish Red Dairy
PRJEB11963	SAMEA3682653	17.03	417.76	Holstein
PRJEB11963	SAMEA3682654	14.7	408.99	Holstein
PRJEB18113	SAMEA4644729	18.75	399.69	Holstein
PRJEB18113	SAMEA19312918	11.11	399.32	Brown Swiss
PRJEB18113	SAMEA19313668	17.18	398.96	Brown Swiss
PRJEB18113	SAMEA19314418	17.68	447.34	Brown Swiss
PRJEB18113	SAMEA19315168	15.88	453.62	Brown Swiss
PRJEB18113	SAMEA19317418	16.87	459.59	Holstein
PRJEB18113	SAMEA19318168	16.23	452.54	Holstein
PRJEB18113	SAMEA19318918	11.47	407.6	Brown Swiss
PRJEB18113	SAMEA19323418	28.94	414.22	Brown Swiss
PRJEB18113	SAMEA19321918	11.93	424.98	Holstein
PRJEB18113	SAMEA19322668	13.83	432.35	Holstein
PRJEB18113	SAMEA4644754	19.09	393.66	Brown Swiss
PRJEB18113	SAMEA4644755	17.29	406.21	Brown Swiss
PRJEB18113	SAMEA4644756	17.97	416.52	Brown Swiss
PRJEB18113	SAMEA19324918	14.23	384.06	Piemontese
PRJEB18113	SAMEA19325668	22.7	402.86	Holstein
PRJEB18113	SAMEA5159886	36.99	483.14	Original Braunvieh
PRJEB18113	SAMEA4644730	17.99	384.16	Original Braunvieh
PRJEB18113	SAMEA4644732	18.33	396.95	Holstein
PRJEB18113	SAMEA4644733	18.7	391.17	Holstein
PRJEB18113	SAMEA4644734	18.91	397.5	Original Braunvieh
PRJEB18113	SAMEA4644735	15.12	375.4	Brown Swiss
PRJEB18113	SAMEA4644736	20.9	389.71	Holstein
PRJEB18113	SAMEA4644737	17.37	399.59	Holstein
PRJEB18113	SAMEA4644739	17.44	401.59	Brown Swiss
PRJEB18113	SAMEA4644740	19.45	397.33	Original Braunvieh
PRJEB18113	SAMEA4644741	19.43	405.07	Original Braunvieh
PRJEB18113	SAMEA4644742	19.38	391.61	Brown Swiss
PRJEB18113	SAMEA4644758	16.44	392.69	Brown Swiss
PRJEB18113	SAMEA4644743	19.3	408.89	Brown Swiss
PRJEB18113	SAMEA4644744	22.06	406.36	Simmental
PRJEB18113	SAMEA4644745	18.71	374.69	Simmental
PRJEB18113	SAMEA4644746	20.43	405.89	Holstein
PRJEB18113	SAMEA4644747	15.35	414.27	Holstein
PRJEB18113	SAMEA4644748	17.1	395.69	Holstein
PRJEB18113	SAMEA4644749	17.53	397.05	Original Braunvieh
PRJEB18113	SAMEA4644750	18.55	352.63	Original Braunvieh
PRJEB18113	SAMEA4644760	14.35	441.42	Holstein
PRJEB18113	SAMEA4644761	17.6	408.17	Holstein
PRJEB18113	SAMEA4644751	12.26	422.56	Holstein
PRJEB18113	SAMEA4644762	18.16	430.68	Brown Swiss
PRJEB18113	SAMEA4644763	14.57	392.75	Brown Swiss
PRJEB18113	SAMEA4644764	13.71	419.44	Original Braunvieh
PRJEB18113	SAMEA5159887	25.29	419.27	Tyrolean Grey
PRJEB18113	SAMEA5159888	24.89	425.7	Tyrolean Grey
PRJEB18113	SAMEA5159889	24.12	424.73	Tyrolean Grey
PRJEB28191	SAMEA4827645	16.27	418.2	Original Braunvieh
PRJEB28191	SAMEA4827646	14.58	417.68	Original Braunvieh
PRJEB28191	SAMEA4827647	16.72	419.97	Original Braunvieh
PRJEB28191	SAMEA4827648	12.18	426.42	Original Braunvieh
PRJEB28191	SAMEA4827649	13.1	425.75	Original Braunvieh
PRJEB28191	SAMEA4827650	11.66	421.15	Original Braunvieh
PRJEB28191	SAMEA4827651	16.54	426.13	Original Braunvieh
PRJEB28191	SAMEA4827652	11.81	421.36	Original Braunvieh
PRJEB28191	SAMEA4827653	10.81	425.88	Original Braunvieh
PRJEB28191	SAMEA4827654	11.99	426.61	Original Braunvieh
PRJEB28191	SAMEA4827655	12.74	426.68	Original Braunvieh
PRJEB28191	SAMEA4827656	13.2	425.29	Original Braunvieh
PRJEB28191	SAMEA4827657	9.42	426.17	Original Braunvieh
PRJEB28191	SAMEA4827658	10.87	429.25	Original Braunvieh
PRJEB28191	SAMEA4827659	10.67	420.31	Original Braunvieh
PRJEB28191	SAMEA4827660	11.19	414.12	Original Braunvieh
PRJEB28191	SAMEA4827661	10.81	418.36	Original Braunvieh
PRJEB28191	SAMEA4827662	19.24	399.75	Original Braunvieh
PRJEB28191	SAMEA4827663	12.49	410.38	Original Braunvieh
PRJEB28191	SAMEA4827664	12.62	405.14	Original Braunvieh
PRJEB28191	SAMEA4827665	14.1	417.61	Original Braunvieh
PRJEB28191	SAMEA4827666	12.16	423.14	Original Braunvieh
PRJEB28191	SAMEA4827667	11.96	426.07	Original Braunvieh
PRJEB28191	SAMEA4827668	11.81	423.47	Original Braunvieh
PRJEB28191	SAMEA4827669	13.97	427.08	Original Braunvieh
PRJEB28191	SAMEA4827670	13.27	428.93	Original Braunvieh
PRJEB28191	SAMEA4827671	12.36	433.16	Original Braunvieh
PRJEB28191	SAMEA4827672	11.43	432.97	Original Braunvieh
PRJEB28191	SAMEA4827673	11.27	423.01	Original Braunvieh
PRJEB28191	SAMEA4827674	13.71	416.94	Original Braunvieh
PRJEB28191	SAMEA5059743	21.41	423.55	Original Braunvieh
PRJEB18113	SAMEA5415483	30.94	376.11	Holstein
PRJEB18113	SAMEA5415484	24.05	364.44	Holstein
PRJEB18113	SAMEA5566449	22.81	380.09	Simmental
PRJEB18113	SAMEA5415485	20.5	382.96	Brown Swiss
PRJEB18113	SAMEA5415486	24.23	375.87	Brown Swiss
PRJEB18113	SAMEA5415487	35.02	355.41	Simmental
PRJEB18113	SAMEA5415488	22.87	360.41	Brown Swiss
PRJEB18113	SAMEA5415489	22.97	428.14	Brown Swiss
PRJEB18113	SAMEA5415490	22.1	367.49	Brown Swiss
PRJEB18113	SAMEA5415491	19.47	388.33	Belgium Blue
PRJEB18113	SAMEA5415492	18.34	376.83	Holstein
PRJEB18113	SAMEA5415494	16.76	379.75	Holstein
PRJEB18113	SAMEA5415496	17.92	363.61	Holstein
PRJEB18113	SAMEA5415498	21.85	367.27	Brown Swiss
PRJEB18113	SAMEA5415499	15.84	371.48	Simmental
PRJEB18113	SAMEA5415500	18.39	367.95	Holstein
PRJEB18113	SAMEA5415501	19.61	377.32	Holstein
PRJEB18113	SAMEA5415502	15.11	370.82	Holstein
PRJEB18113	SAMEA5415503	24.28	445.86	Holstein
PRJEB18113	SAMEA5564710	17.28	436.97	Simmental
PRJEB18113	SAMEA5564711	20.79	440.92	Simmental
PRJEB18113	SAMEA5564712	22.16	483.96	Simmental
PRJEB18113	SAMEA5564713	19.1	362.23	Simmental
PRJEB18113	SAMEA5564714	18.19	373.49	Simmental
PRJEB18113	SAMEA5564715	25.33	444.83	Simmental
PRJEB18113	SAMEA5564716	16.82	442.6	Brown Swiss
PRJEB18113	SAMEA5564717	20.27	381.69	Simmental
PRJEB18113	SAMEA5564718	18.63	375.99	Simmental
PRJEB18113	SAMEA5564719	24.71	376.76	Simmental
PRJEB18113	SAMEA5564720	26.66	386.62	Simmental
PRJEB18113	SAMEA5564721	21.71	373.43	Simmental
PRJEB18113	SAMEA5564722	23.57	362.53	Simmental
PRJEB18113	SAMEA5564723	26.74	371.76	Simmental
PRJEB18113	SAMEA5564724	22.52	370.24	Simmental
PRJEB18113	SAMEA5564725	23.39	376.36	Simmental
PRJEB18113	SAMEA5564726	19.16	375.01	Original Braunvieh
PRJEB18113	SAMEA5564727	19	378.07	Original Braunvieh
PRJEB18113	SAMEA5564728	19.81	368.04	Original Braunvieh
PRJEB18113	SAMEA5564729	18.8	453.79	Tyrolean Grey
PRJEB18113	SAMEA5564730	25.47	447.8	Tyrolean Grey
PRJEB18113	SAMEA5564731	19.4	418.16	Tyrolean Grey
PRJEB18113	SAMEA5564732	23.44	452.08	Tyrolean Grey
PRJEB18113	SAMEA5564733	18.87	435.21	Tyrolean Grey
PRJEB18113	SAMEA5564734	24.38	369.3	Tyrolean Grey
PRJEB18113	SAMEA5564735	15.79	370.01	Tyrolean Grey
PRJEB18113	SAMEA5564736	18.85	434.06	Tyrolean Grey
PRJEB18113	SAMEA5564737	22.56	358.03	Tyrolean Grey
PRJEB18113	SAMEA5714967	28.62	471.19	Eringer
PRJEB18113	SAMEA5714968	22.24	444.33	Evolène
PRJEB18113	SAMEA5714969	22.9	444.84	Evolène
PRJEB18113	SAMEA5714970	18.94	378.03	Scotish Highland
PRJEB18113	SAMEA5714971	20.12	377.58	Brown Swiss
PRJEB18113	SAMEA5714972	32.15	443.61	Original Braunvieh
PRJEB18113	SAMEA5714974	25.45	491.13	Original Braunvieh
PRJEB18113	SAMEA5714976	21.08	309.86	Brown Swiss
PRJEB18113	SAMEA5714977	20.75	314.06	Holstein
PRJEB18113	SAMEA5714978	17.24	311.02	Holstein
PRJEB18113	SAMEA5714979	28	453.59	Brown Swiss
PRJEB18113	SAMEA5714980	18.82	429.11	Tyrolean Grey
PRJEB18113	SAMEA5714981	17.37	430.69	Tyrolean Grey
PRJEB18113	SAMEA5716181	17.39	427.41	Tyrolean Grey
	SAMN08473804	48.72	426.14	Angus
	SAMN10598557	40.07	380.87	Hereford
	SAMN10598558	34.64	405.97	Hereford
	SAMEA3390167	15.39	189.94	MONTBELIARDE
	SAMEA3390170	17.55	299.28	MONTBELIARDE
	SAMN09379712	25.66	550.39	Charolais
	SAMN08612501	27.09	454.9	Jersey
	SAMN08612529	34.1	157.27	Jersey
	SAMN08612533	13.22	509.11	Jersey
	SAMN08612544	17.86	301.8	Jersey
	SAMEA3390189	22.25	233.75	NORMANDE
	SAMEA3390191	26.77	249.55	NORMANDE
	SAMN09510423	38.97	497.88	NORWEGIAN-RED
PRJEB18113	SAMEA6528886	23.49	393.45	Original Braunvieh
PRJEB18113	SAMEA6528889	18.06	392.44	Original Braunvieh
PRJEB18113	SAMEA6528890	17.07	400.73	Original Braunvieh
PRJEB18113	SAMEA6528891	23.61	381.61	Original Braunvieh
PRJEB18113	SAMEA6528892	20.7	386.86	Original Braunvieh
PRJEB18113	SAMEA6528893	14.24	398.08	Original Braunvieh
PRJEB18113	SAMEA6528894	18.43	404.19	Original Braunvieh
PRJEB18113	SAMEA6528895	15.14	396.78	Original Braunvieh
PRJEB18113	SAMEA6528899	16.03	395.8	Holstein
PRJEB18113	SAMEA6528901	8.93	392.94	Danish Red Dairy
PRJEB18113	SAMEA6528902	25.76	342	Holstein
PRJEB18113	SAMEA6528879	16.42	386.9	Eringer
PRJEB28191	SAMEA6163175	11.31	489.53	Brown Swiss
PRJEB28191	SAMEA6163176	11.6	493.47	Brown Swiss
PRJEB28191	SAMEA6163177	10.51	483.23	Brown Swiss
PRJEB28191	SAMEA6163178	7.18	481.07	Brown Swiss
PRJEB28191	SAMEA6163179	8.8	476.51	Brown Swiss
PRJEB28191	SAMEA6163180	11.43	482.36	Brown Swiss
PRJEB28191	SAMEA6163181	10.01	497.49	Brown Swiss
PRJEB28191	SAMEA6163182	10.43	511.5	Brown Swiss
PRJEB28191	SAMEA6163183	9.93	499.74	Brown Swiss
PRJEB28191	SAMEA6163184	9.86	512.35	Brown Swiss
PRJEB28191	SAMEA6163186	17.61	297.31	Brown Swiss
PRJEB28191	SAMEA6163187	27.19	340.96	Brown Swiss
PRJEB28191	SAMEA6163188	33.38	354.7	Brown Swiss
PRJEB28191	SAMEA6163189	23.35	339.07	Brown Swiss
PRJEB28191	SAMEA6163190	16.12	322.02	Brown Swiss
PRJEB28191	SAMEA6163191	15.69	320.9	Brown Swiss
PRJEB28191	SAMEA6163192	15.37	299.86	Brown Swiss
PRJEB28191	SAMEA6163193	17.51	319.45	Brown Swiss
PRJEB28191	SAMEA6163194	17.41	312.9	Brown Swiss
PRJEB28191	SAMEA6163195	22.05	327.67	Brown Swiss
PRJEB28191	SAMEA6272082	18.96	436.76	Original Braunvieh
PRJEB28191	SAMEA6272083	33.18	488.65	Original Braunvieh
PRJEB28191	SAMEA6272084	12.2	423.51	Original Braunvieh
PRJEB28191	SAMEA6272085	7.56	260.18	Original Braunvieh
PRJEB28191	SAMEA6272086	11.76	257.19	Original Braunvieh
PRJEB28191	SAMEA6272087	10.87	253.54	Original Braunvieh
PRJEB28191	SAMEA6272088	10.33	259.33	Original Braunvieh
PRJEB28191	SAMEA6272089	7.7	253.45	Original Braunvieh
PRJEB28191	SAMEA6272090	10.02	255.94	Original Braunvieh
PRJEB28191	SAMEA6272091	8.96	258.02	Original Braunvieh
PRJEB28191	SAMEA6272092	8.79	250.95	Original Braunvieh
PRJEB28191	SAMEA6272093	10.58	258.43	Original Braunvieh
PRJEB28191	SAMEA6272094	7.79	256.99	Original Braunvieh
PRJEB28191	SAMEA6272095	26.12	318.29	Brown Swiss
PRJEB28191	SAMEA6272096	21.04	328.85	Brown Swiss
PRJEB28191	SAMEA6272097	11	317.72	Brown Swiss
PRJEB28191	SAMEA6272098	15.36	308.95	Brown Swiss
PRJEB28191	SAMEA6272099	12.55	335.29	Brown Swiss
PRJEB28191	SAMEA6272100	8.05	257.86	Original Braunvieh
PRJEB28191	SAMEA6272101	10.64	321.42	Brown Swiss
PRJEB28191	SAMEA6272102	6.83	261.11	Original Braunvieh
PRJEB28191	SAMEA6272103	8.57	252.54	Original Braunvieh
PRJEB28191	SAMEA6272104	12.98	305.04	Brown Swiss
PRJEB28191	SAMEA6272105	34.75	326.18	Brown Swiss
PRJEB28191	SAMEA6272106	15.99	312.03	Brown Swiss
PRJEB28191	SAMEA6272107	9.73	252.35	Original Braunvieh
PRJEB28191	SAMEA6272108	20.97	315.7	Brown Swiss
PRJEB28191	SAMEA6272109	7.49	259.81	Original Braunvieh
PRJEB28191	SAMEA6272110	7.53	256.36	Original Braunvieh
PRJEB28191	SAMEA6272111	29.77	334.16	Brown Swiss
PRJEB28191	SAMEA6272112	8.94	254.16	Original Braunvieh
PRJEB28191	SAMEA6272113	9.92	256.87	Original Braunvieh
PRJEB28191	SAMEA6272114	7.61	256.56	Original Braunvieh
PRJEB28191	SAMEA6272115	8.13	257.57	Original Braunvieh
PRJEB28191	SAMEA6272116	72.76	366.3	Brown Swiss
PRJEB28191	SAMEA6272118	19.13	389.3	Original Braunvieh
PRJEB28191	SAMEA6272119	20.1	390.4	Original Braunvieh
PRJEB28191	SAMEA6272120	18.96	396.49	Original Braunvieh
PRJEB28191	SAMEA6272121	16.95	389.5	Original Braunvieh
PRJEB28191	SAMEA6272122	18.79	397.01	Original Braunvieh
PRJEB28191	SAMEA6272123	17.33	384.62	Original Braunvieh
PRJEB28191	SAMEA6272124	19.24	395.59	Original Braunvieh
PRJEB28191	SAMEA6272125	23.94	423.28	Original Braunvieh
PRJEB28191	SAMEA6272126	63.72	382.48	Original Braunvieh
PRJEB28191	SAMEA6272127	55.73	436.83	Original Braunvieh
PRJEB28191	SAMEA7015107	10.6	387.8	Evolène
PRJEB28191	SAMEA7015108	17.9	379	Original Braunvieh
PRJEB28191	SAMEA7015109	18.9	385.36	Simmental
PRJEB28191	SAMEA7015110	21.1	375	Holstein
PRJEB28191	SAMEA7015111	17.3	385.9	Hereford
PRJEB28191	SAMEA7015117	18.1	387.3	Grey cattle
PRJEB28191	SAMEA7015118	16.4	371.6	Grey cattle
PRJEB28191	SAMEA7015121	15.6	381	Grey cattle
