# Supplementary material for: Mining massive genomic data of two Swiss Braunvieh cattle populations reveals six novel candidate variants that impair reproductive success
Source: Genet Sel Evol. 2021 Dec 16;53:95. doi: 10.1186/s12711-021-00686-3 (PMC8675516; doi:10.1186/s12711-021-00686-3)
Supplement: Supplementary file 2 — Additional file 2: Table S2. Haplotype information. All haplotypes for the trio- and pgp-based approaches for the BS (A) and the OB population (B). The descriptive data include the type of analysis, genomic positions, number of expected and observed animals, haplotype frequency, p-value from exact tests of Hardy–Weinberg equilibrium and the adjusted p-value according to the Benjamini-Yekutieli procedure. [file 12711_2021_686_MOESM2_ESM.xlsx]

## Sheet: Table S2 - A
Additional file 2: Table S2. A: Haplotype information BS.
name	Analysis	chr	pos start	pos end	N SNPs	N unique haplotypes	N genotyped Aniamls	observed number of homozygous carrier	expected number of homozygous carrier	difference	N heterozygous observed (expeccted)	Allele frequency	p-value	N groups	N heterozygous sires and dams	N homozygous families	N heterozygous families	percentage observed	percentage expected	N pgp	Haplotype	p-value	p-value adjusted BY	length Mb
BH3	pgp	1	32095019	33398878	50	1288	48601	3	21	-18	2030(1993)	2.09461	1.28116e-06	16	37	0	8	50	57.4869	16	H= 11121212222212212222121212221222222112212212212112	1.28116e-06	0.000166755	1.3
BH3	trio	1	34908448	36034631	50	2089	48590	4	21	-17	1989(1956)	2.05495	1.4259e-05	8	292	0	5	62.5	66.66	0	H= 12212122121222111121122122212212222222111112212122	1.4259e-05	0.00150217	1.13
BH39	pgp	1	47334486	48722608	50	1121	48508	4	21	-17	2026(1991)	2.09656	7.23862e-06	10	42	0	5	50	57.4872	10	H= 21122221121212222111212211212112112222121222212221	7.23862e-06	0.000891332	1.39
BH40	pgp	1	60571934	61511334	50	1713	48190	0	15	-15	1689(1659)	1.75244	4.63008e-07	7	22	0	4	57.1429	57.4304	7	H= 11122212121121221222111111111222222212222122222222	4.63008e-07	6.23257e-05	0.94
BH4	trio	1	76587512	77861430	50	1135	48631	0	24	-24	2140(2093)	2.20024	5.84266e-11	4	394	0	2	50	66.66	0	H= 11221112122212111111212111222112221212212121221221	5.84266e-11	8.15929e-09	1.27
BH4	pgp	1	76701704	77960658	50	1106	48612	0	24	-24	2138(2091)	2.19905	5.8381e-11	11	33	0	7	63.6364	57.5042	11	H= 21112122212111111212111222112221212212121221221121	5.8381e-11	1.1569e-08	1.26
BH41	pgp	1	89034232	89950486	50	1512	48572	1	22	-21	2086(2043)	2.14939	4.34387e-09	7	29	0	5	71.4286	57.4959	7	H= 21122222211212222122221112112212111222121112212212	4.34387e-09	7.24861e-07	0.92
BH42	pgp	2	27617503	28482635	50	1340	48537	2	16	-14	1744(1717)	1.80069	2.90219e-05	11	33	0	4	36.3636	57.4384	11	H= 22212211122111221212121121122111111111211221122121	2.90219e-05	0.00333458	0.87
BH5	pgp	2	55350431	56566658	50	1032	48556	3	39	-36	2755(2683)	2.84311	6.12864e-14	23	56	0	13	56.5217	57.6108	23	H= 22121122112121221111211122222122222222111111222221	6.12864e-14	1.59646e-11	1.22
BH5	trio	2	57787148	58768161	50	1389	48607	4	40	-36	2778(2706)	2.86584	3.75309e-13	7	492	0	6	85.7143	66.66	0	H= 22121111122211121122121221222112122122111121111121	3.75309e-13	5.93799e-11	0.98
BH6	trio	2	86065338	87460373	50	1469	48376	0	56	-56	3301(3188)	3.41182	8.17786e-26	38	719	0	28	73.6842	66.66	0	H= 21221212122221221221111122211222212211212112112111	8.17786e-26	2.38095e-23	1.4
BH6	pgp	2	86065338	87460373	50	1469	48376	0	56	-56	3301(3188)	3.41182	8.17786e-26	139	238	0	75	53.9568	57.7054	139	H= 21221212122221221221111122211222212211212112112111	8.17786e-26	1.07916e-22	1.4
BH7	trio	2	120284002	121473182	50	5654	48187	1	18	-17	1875(1840)	1.92998	4.07249e-07	4	317	0	3	75	66.66	0	H= 12111222121122221111221211212111211212222111112221	4.07249e-07	4.57834e-05	1.19
BH7	pgp	2	120284002	121473182	50	5654	48187	1	18	-17	1858(1824)	1.92998	4.07249e-07	55	32	1	24	43.6364	57.4597	55	H= 12111222121122221111221211212111211212222111112221	4.07249e-07	5.49799e-05	1.19
BH8	trio	2	127933873	129004898	50	2051	48721	2	43	-41	2898(2816)	2.97818	8.31524e-17	9	362	0	7	77.7778	66.66	0	H= 12122212211211212112112112222122221121122222121122	8.31524e-17	1.57714e-14	1.07
BH43	pgp	3	47404352	48406110	50	1527	48462	0	10	-10	1396(1376)	1.4403	7.40621e-05	6	24	0	2	33.3333	57.379	6	H= 12221222211211112221121222112111212221221122211121	7.40621e-05	0.00824057	1
BH9	trio	3	52432936	52689742	50	761	48478	0	10	-10	1384(1364)	1.42745	7.2314e-05	6	276	0	5	83.3333	66.66	0	H= 22121122122221221112211221211122222221212222111211	7.2314e-05	0.00712821	0.26
BH10	trio	3	101636810	102827915	50	1659	48621	0	25	-25	2195(2145)	2.25726	1.8238e-11	5	455	0	3	60	66.66	0	H= 22111222112111222221222212122112122222121122211212	1.8238e-11	2.67054e-09	1.19
BH10	pgp	3	101636810	102827915	50	1659	48621	0	25	-25	2195(2145)	2.25726	1.8238e-11	11	42	0	4	36.3636	57.5138	11	H= 22111222112111222221222212122112122222121122211212	1.8238e-11	3.77214e-09	1.19
BH44	pgp	4	1281131	2168698	50	1319	48173	0	12	-12	1531(1507)	1.58906	7.03604e-06	15	40	0	11	73.3333	57.4035	15	H= 12121111121222121221211111222222122121112122221221	7.03604e-06	0.000868121	0.89
BH11	trio	4	108811998	109953666	50	3142	48287	4	34	-30	2557(2497)	2.65599	9.09431e-11	7	328	0	5	71.4286	66.66	0	H= 12121122112212211112222212221221221222222111122222	9.09431e-11	1.2554e-08	1.14
BH12	trio	5	57653479	59777422	50	1474	48314	1	26	-25	2235(2185)	2.31506	1.3998e-10	10	196	0	5	50	66.66	0	H= 21212111211111211111212121211212221221111222111112	1.3998e-10	1.91491e-08	2.12
BH12	pgp	5	61981015	63241412	50	1481	48454	3	21	-18	2013(1977)	2.08342	1.84097e-06	11	52	0	6	54.5455	57.485	11	H= 11221121121122212212221212222122212111212221212222	1.84097e-06	0.000236098	1.26
BH13	trio	5	110617654	111664596	50	1476	48543	0	13	-13	1584(1558)	1.63154	3.23934e-06	4	278	0	2	50	66.66	0	H= 12121212211222222121112211122222221221112121112112	3.23934e-06	0.000352605	1.05
BH45	pgp	6	17261709	18109566	50	1387	48570	2	23	-21	2090(2049)	2.15565	6.34975e-08	7	37	0	7	100	57.497	7	H= 22221111111112111111111121222222112211112111122222	6.34975e-08	9.29247e-06	0.85
BH46	pgp	6	112761523	113596244	50	1580	48452	4	43	-39	2867(2790)	2.96685	2.79252e-14	29	54	0	20	68.9655	57.6314	29	H= 11121212122121221221121211112111121112122122112221	2.79252e-14	7.46849e-12	0.83
BH14	trio	7	2588873	3357718	50	1507	48510	0	45	-45	2948(2858)	3.03855	1.38241e-20	22	578	0	17	77.2727	66.66	0	H= 12112121221121211222221222222122121212112221122211	1.38241e-20	3.29445e-18	0.77
BH14	pgp	7	2588873	3357718	50	1507	48510	0	45	-45	2948(2858)	3.03855	1.38241e-20	102	190	0	55	53.9216	57.6433	102	H= 12112121221121211222221222222122121212112221122211	1.38241e-20	7.66055e-18	0.77
BH15	pgp	7	33761341	34703029	50	1575	48633	4	24	-20	2159(2119)	2.22791	6.55227e-07	9	31	0	4	44.4444	57.5089	9	H= 11112222111122122212122122122222221121221212211112	6.55227e-07	8.73341e-05	0.94
BH15	trio	7	33954389	34956540	50	1602	48572	4	82	-78	3993(3836)	4.11863	2.37098e-31	35	795	0	28	80	66.66	0	H= 22212222111222111121121211112222122121121221121221	2.37098e-31	8.75743e-29	1
BH1	trio	7	41371808	42545291	50	3451	47874	0	44	-44	2890(2803)	3.01834	7.48317e-20	11	617	0	9	81.8182	66.66	0	H= 21121212211122222122122111212112121111211111212222	7.48317e-20	1.64645e-17	1.17
BH1	pgp	7	41376851	42569144	50	2406	48018	3	64	-61	3507(3384)	3.658	1.25533e-24	68	117	0	37	54.4118	57.7464	68	H= 21212211122222122122111212112121111211111212222122	1.25533e-24	1.38149e-21	1.19
BH16	trio	7	79845977	80708046	50	1587	48251	5	23	-18	2111(2074)	2.19788	6.66242e-06	17	231	0	13	76.4706	66.66	0	H= 21112212112211222222122221121222212122121112211112	6.66242e-06	0.000717436	0.86
BH47	pgp	8	108270441	110423252	50	2633	48560	2	15	-13	1700(1674)	1.75453	5.90696e-05	11	45	0	5	45.4545	57.4308	11	H= 11222211122112122111222211121112112111212121222212	5.90696e-05	0.00661332	2.15
BH48	pgp	9	6723284	7824441	50	1911	48448	0	13	-13	1559(1534)	1.60894	4.77551e-06	6	25	0	3	50	57.4068	6	H= 11221221112122222121112122222122122212112212212221	4.77551e-06	0.000598171	1.1
BH49	pgp	9	22526331	23514514	50	1337	48539	2	32	-30	2503(2442)	2.58246	3.69874e-12	17	34	0	8	47.0588	57.5676	17	H= 12212111221121111111111211122112111122112122121112	3.69874e-12	8.06343e-10	0.99
BH50	pgp	9	89606305	90789128	50	1843	48601	0	14	-14	1664(1636)	1.7119	1.04245e-06	8	31	0	2	25	57.4237	8	H= 21211121212222111212222112212211121122122122112222	1.04245e-06	0.000136288	1.18
BH51	pgp	9	103406632	104550917	50	8303	47804	1	13	-12	1565(1541)	1.63898	5.1367e-05	9	43	0	3	33.3333	57.4117	9	H= 11222121122211111111221212122122211211112212211221	5.1367e-05	0.00578438	1.14
BH52	pgp	10	21853744	25057987	50	2050	48299	4	34	-30	2554(2494)	2.65223	9.04453e-11	150	108	2	63	42	57.5792	150	H= 11221211211222122211112211112211211111211121121111	9.04453e-11	1.76898e-08	3.2
BH53	pgp	10	97990595	98716261	50	2284	48363	0	11	-11	1461(1439)	1.51045	2.25694e-05	14	60	0	8	57.1429	57.3905	14	H= 12221211112122212122111222111122112212122121221212	2.25694e-05	0.00261507	0.73
BH17	trio	11	82034654	82881173	50	3467	47970	2	27	-25	2289(2238)	2.39004	4.89218e-10	7	450	0	5	71.4286	66.66	0	H= 21111122111121212112112122121211122121122121122221	4.89218e-10	6.60331e-08	0.85
BH54	pgp	11	83951577	85005507	50	2187	48412	0	15	-15	1727(1696)	1.78365	3.26979e-07	13	28	0	11	84.6154	57.4356	13	H= 12212211211222221122112221112112222222222222221122	3.26979e-07	4.44975e-05	1.05
BH18	trio	11	91766016	92804942	50	1188	48620	0	31	-31	2474(2411)	2.54422	1.50767e-14	6	440	0	3	50	66.66	0	H= 22121112111212211222221112121221112222121112222111	1.50767e-14	2.55516e-12	1.04
BH18	pgp	11	91766016	92804942	50	1188	48620	0	31	-31	2474(2411)	2.54422	1.50767e-14	17	34	0	9	52.9412	57.5613	17	H= 22121112111212211222221112121221112222121112222111	1.50767e-14	4.16358e-12	1.04
BH19	trio	11	103891372	105003404	50	2104	48548	0	15	-15	1717(1687)	1.76835	3.14252e-07	10	289	0	5	50	66.66	0	H= 22111212111111211121121221122121121111221212211121	3.14252e-07	3.56881e-05	1.11
BH19	pgp	11	103910192	105006092	50	2129	48548	0	15	-15	1717(1687)	1.76835	3.14252e-07	20	78	0	14	70	57.433	20	H= 21112121111112111211212211221211211112212122111211	3.14252e-07	4.29518e-05	1.1
BH20	trio	12	10254014	10967287	50	2422	48506	1	20	-19	1961(1923)	2.02346	6.19434e-08	9	324	0	8	88.8889	66.66	0	H= 22122111212122112112121222112121122122211122122211	6.19434e-08	7.33789e-06	0.71
BH55	pgp	12	23595402	24816308	50	2611	48416	5	39	-34	2746(2678)	2.84617	5.82748e-12	35	56	0	18	51.4286	57.6113	35	H= 21212222212112121121212212121221221211122112121211	5.82748e-12	1.24261e-09	1.22
BH56	pgp	12	59008084	60007646	50	1289	48608	5	34	-29	2571(2512)	2.65491	6.24464e-10	17	43	0	12	70.5882	57.5796	17	H= 22211122221211111211222211112222122122122211212112	6.24464e-10	1.12997e-07	1
BH57	pgp	12	68078290	68922617	50	1737	48518	5	29	-24	2374(2325)	2.45682	4.09386e-08	13	33	0	9	69.2308	57.5468	13	H= 21212222121212112222112121122221112222112212221222	4.09386e-08	6.07125e-06	0.84
BH21	trio	12	74954939	75817277	50	2083	48209	1	12	-11	1546(1523)	1.60551	7.43846e-05	4	131	0	1	25	66.66	0	H= 21211221222122212212121112221221221221211122222222	7.43846e-05	0.00730636	0.86
BH22	trio	14	12290759	13350202	50	1855	48583	4	34	-30	2554(2494)	2.63672	1.3375e-10	7	505	0	5	71.4286	66.66	0	H= 21211212122222222121212211211221222112212211222112	1.3375e-10	1.83581e-08	1.06
BH58	pgp	14	58056243	59220985	50	1629	48075	1	24	-23	2147(2101)	2.23505	9.43858e-10	15	32	0	4	26.6667	57.5101	15	H= 22122112121211221212111212112112222222122211121212	9.43858e-10	1.67222e-07	1.16
BH23	trio	17	69786512	70645226	50	3274	47852	4	43	-39	2847(2770)	2.98316	2.75421e-14	26	565	0	21	80.7692	66.66	0	H= 11122211121111222111111221221112112111221212121221	2.75421e-14	4.59026e-12	0.86
BH23	pgp	17	70347783	71461810	50	3290	48181	3	31	-28	2436(2380)	2.53419	2.29526e-10	54	118	0	25	46.2963	57.5596	54	H= 11121121112212121212212121211121211111122221112222	2.29526e-10	4.33621e-08	1.11
BH24	trio	18	52977041	54113281	50	1392	48430	4	26	-22	2243(2199)	2.32397	1.14728e-07	8	435	0	5	62.5	66.66	0	H= 12211212112221212212211122211111221222121111122222	1.14728e-07	1.34237e-05	1.14
BH59	pgp	18	61266875	62181523	50	2027	48536	4	37	-33	2662(2597)	2.75054	7.0745e-12	25	141	0	18	72	57.5955	25	H= 22221212111121222212212121112121211212222111122122	7.0745e-12	1.49585e-09	0.91
BH2	trio	19	9726237	10819756	50	1702	48595	8	87	-79	4085(3928)	4.21957	1.61036e-28	38	927	0	27	71.0526	66.66	0	H= 12112112212122122222221121222121212211111112222211	1.61036e-28	5.1715e-26	1.09
BH25	trio	19	35808547	36844178	50	1709	48544	2	17	-15	1805(1775)	1.86326	9.91757e-06	4	261	0	3	75	66.66	0	H= 21122121212121111122121122212211112221211222211111	9.91757e-06	0.00105834	1.04
BH26	pgp	19	44273561	45438908	50	1406	48610	0	11	-11	1468(1446)	1.50998	2.26584e-05	8	85	0	5	62.5	57.3905	8	H= 11211112211121122212112111211221112212221121122222	2.26584e-05	0.00262486	1.17
BH26	trio	19	47874708	48724082	50	912	48543	2	17	-15	1831(1800)	1.89008	6.95096e-06	4	270	0	3	75	66.66	0	H= 11221222212121212222221212221221122112112121111212	6.95096e-06	0.000748395	0.85
BH60	pgp	19	51815015	53213981	50	1895	48611	1	15	-14	1691(1664)	1.74138	8.07123e-06	9	24	0	5	55.5556	57.4286	9	H= 21211111211122212222221212121211222222212112112221	8.07123e-06	0.000987688	1.4
BH61	pgp	20	22655940	23695033	50	1064	48561	1	18	-17	1860(1826)	1.91718	4.05041e-07	9	22	0	7	77.7778	57.4576	9	H= 21222122112211211211222211112211122211222121212121	4.05041e-07	5.47272e-05	1.04
BH62	pgp	20	34128804	35304566	50	2519	48132	1	24	-23	2146(2100)	2.23136	9.445e-10	5	34	0	3	60	57.5095	5	H= 21212211122122211221122122121221212112111211222111	9.445e-10	1.67302e-07	1.18
BH63	pgp	20	42147837	43447120	50	2663	48176	0	16	-16	1774(1741)	1.84117	9.75609e-08	7	38	0	2	28.5714	57.445	7	H= 21222121211122211121211222122211221221212112122111	9.75609e-08	1.4011e-05	1.3
BH27	trio	20	50058036	51370414	50	1542	48232	2	31	-29	2461(2402)	2.55536	1.20345e-11	12	282	0	9	75	66.66	0	H= 11212221211121222212221122222222222122122112111111	1.20345e-11	1.7744e-09	1.31
BH27	pgp	20	51843538	53347823	50	1885	48470	3	31	-28	2453(2397)	2.53662	1.53734e-10	16	47	0	8	50	57.56	16	H= 21122111221212112211211111221122222211121222221121	1.53734e-10	2.94506e-08	1.5
BH64	pgp	20	63882214	64948571	50	1677	48442	0	11	-11	1485(1462)	1.53276	1.53117e-05	6	20	0	4	66.6667	57.3942	6	H= 21112211212221211111112211212121221122212121112121	1.53117e-05	0.00181357	1.07
BH28	trio	21	19368258	20362870	50	1256	48540	1	12	-11	1551(1528)	1.59971	7.44578e-05	5	349	0	3	60	66.66	0	H= 22211222222122221221212212211122111212221211211212	7.44578e-05	0.00730939	0.99
BH29	trio	22	311724	1277064	50	1703	48373	2	21	-19	2002(1964)	2.07347	2.64424e-07	6	278	0	2	33.3333	66.66	0	H= 21212211121211122121112211221211211121121222112221	2.64424e-07	3.02488e-05	0.97
BH65	pgp	22	18499781	19588204	50	2171	48094	4	38	-34	2709(2640)	2.82468	1.6299e-12	30	27	0	16	53.3333	57.6078	30	H= 21211121222112122111121212112122121122121111111211	1.6299e-12	3.63461e-10	1.09
BH66	pgp	23	6007449	7059438	50	2901	48497	2	35	-33	2590(2525)	2.67439	3.79719e-13	21	38	0	15	71.4286	57.5829	21	H= 22112122211122212211122111221221211121222222222212	3.79719e-13	9.04693e-11	1.05
BH67	pgp	23	24736986	25781822	50	1996	48241	1	15	-14	1677(1650)	1.74022	1.21138e-05	4	21	0	3	75	57.4284	4	H= 11122212112221112211212222221221222212221212221212	1.21138e-05	0.0014571	1.04
BH30	trio	23	39600366	40609442	50	2586	48612	1	30	-29	2422(2364)	2.49321	2.06635e-12	6	472	0	5	83.3333	66.66	0	H= 21112122221112121111221112211222212111121211111112	2.06635e-12	3.20548e-10	1.01
BH30	pgp	23	39600366	40609442	50	2586	48612	1	30	-29	2422(2364)	2.49321	2.06635e-12	12	23	0	7	58.3333	57.5528	12	H= 21112122221112121111221112211222212111121211111112	2.06635e-12	4.5841e-10	1.01
BH68	pgp	24	31971780	32956036	50	2681	47816	5	36	-31	2615(2553)	2.7449	1.02436e-10	36	37	0	22	61.1111	57.5945	36	H= 12211222222111122222122122212212111221211122112211	1.02436e-10	1.99619e-08	0.98
BH31	trio	25	27713801	29132187	50	2194	48259	2	16	-14	1736(1709)	1.80277	2.89639e-05	6	402	0	4	66.6667	66.66	0	H= 12111122211222111122121112211212211222222212221222	2.89639e-05	0.002938	1.42
BH31	pgp	25	27843792	29223697	50	2371	48210	2	15	-13	1672(1647)	1.73823	8.41207e-05	13	26	0	10	76.9231	57.4281	13	H= 21211212212122121122211112111222121211221212111121	8.41207e-05	0.00931098	1.38
BH69	pgp	25	35189206	36281889	50	2283	48481	2	22	-20	2076(2035)	2.14517	6.10073e-08	23	86	0	13	56.5217	57.4952	23	H= 21211112211221122112222112222121221221212111222112	6.10073e-08	8.95481e-06	1.09
BH32	trio	26	9215188	10180467	50	1940	48539	1	14	-13	1670(1643)	1.72233	1.17011e-05	8	142	0	3	37.5	66.66	0	H= 22122221121222211212111222111122111112212212122222	1.17011e-05	0.00123742	0.97
BH32	pgp	26	9215188	10180467	50	1940	48539	1	14	-13	1670(1643)	1.72233	1.17011e-05	11	31	0	7	63.6364	57.4254	11	H= 22122221121222211212111222111122111112212212122222	1.17011e-05	0.00140926	0.97
BH33	trio	26	26659976	27689471	50	2408	48601	1	36	-35	2638(2568)	2.71599	6.16201e-15	6	509	0	5	83.3333	66.66	0	H= 11111122211211122211212121122221121111112212212111	6.16201e-15	1.07306e-12	1.03
BH33	pgp	26	26659976	27689471	50	2408	48601	1	36	-35	2638(2568)	2.71599	6.16201e-15	13	47	0	8	61.5385	57.5898	13	H= 11111122211211122211212121122221121111112212212111	6.16201e-15	1.79505e-12	1.03
BH34	trio	26	31353340	32429589	50	1898	48571	7	27	-20	2292(2251)	2.37384	5.07255e-06	11	396	0	7	63.6364	66.66	0	H= 11221222121212112212121122122111112121211121221212	5.07255e-06	0.000547946	1.08
BH70	pgp	27	14865875	15902582	50	2127	48516	3	33	-30	2512(2453)	2.59502	3.48806e-11	14	36	0	8	57.1429	57.5697	14	H= 21222112111222121211111211111112122121211111222221	3.48806e-11	7.06429e-09	1.04
BH35	trio	27	28524504	29550764	50	2072	48580	2	16	-14	1748(1720)	1.80321	2.91699e-05	6	291	0	4	66.6667	66.66	0	H= 12222212212222111222212112212122222212121121222112	2.91699e-05	0.00295584	1.03
BH36	trio	28	26661955	27743768	50	1467	48635	2	15	-13	1698(1672)	1.74977	5.9037e-05	5	283	0	4	80	66.66	0	H= 22222121212222112221111122122212122212211222111111	5.9037e-05	0.00587208	1.08
BH37	trio	28	45215132	45913154	50	1556	48122	3	21	-18	1988(1953)	2.07182	2.62115e-06	5	430	0	3	60	66.66	0	H= 22212221121212221212222211211222221111122222221122	2.62115e-06	0.000285702	0.7
BH38	trio	29	14497752	15554643	50	2340	48350	3	46	-43	2968(2883)	3.07549	1.5127e-16	6	651	0	4	66.6667	66.66	0	H= 12121212211211111221122121222112121212122122222121	1.5127e-16	2.81522e-14	1.06
BH71	pgp	29	16595399	17452624	50	1986	48511	4	46	-42	2989(2904)	3.08899	9.93e-16	7	43	0	3	42.8571	57.6517	7	H= 22222121222221221211111212222121112112212211112221	9.93095e-16	3.11093e-13	0.86
BH72	pgp	29	23190350	24098223	50	1484	48441	1	15	-14	1711(1683)	1.76813	5.55688e-06	6	18	0	3	50	57.433	6	H= 12212212121111212112112121112121122122121122111212	5.55688e-06	0.00069015	0.91

## Sheet: Table S2 - B
Additional file 2: Table S2. B: Haplotype information OB.
breed	Analysis	chr	pos start	pos end	N SNPs	N unique haplotypes	N genotyped Aniamls	observed number of homozygous carrier	expected number of homozygous carrier	difference	N heterozygous observed (expeccted)	Allele frequency	p-value	N groups	N heterozygous sires and dams	N homozygous families	N heterozygous families	percentage observed	percentage expected	N pgp	Haplotype	p-value	p-value adjusted BY	length Mb
OH2	trio	2	1005580	1614673	50	501	10006	0	20	-20	896(856)	4.47731	1.27742e-09	18	210	0	10	55.5556	66.66	0	H= 21222121122222122212211112122121112112121111221121	1.27742e-09	7.68981e-05	0.61
OH2	pgp	2	1029782	1647935	50	512	10010	0	20	-20	896(856)	4.47552	1.27733e-09	31	107	0	17	54.8387	57.883	31	H= 22121122222122212211112122121112112121111221121221	1.27733e-09	0.000157714	0.62
OH3	trio	11	103406494	104418358	50	930	10048	10	33	-23	1138(1091)	5.76234	1.34041e-06	46	249	0	41	89.1304	66.66	0	H= 22211222211221211222221211212112221212211211221211	1.34041e-06	0.0097086	1.01
OH3	pgp	11	104201626	105231051	50	1470	9998	14	42	-28	1271(1215)	6.4963	2.35475e-07	73	133	0	50	68.4932	58.2235	73	H= 21221121122121221121121112212212122212211211222122	2.35475e-07	0.00866348	1.03
OH4	trio	19	14336760	15222429	50	765	10013	0	15	-15	776(746)	3.87496	2.75645e-07	30	174	0	18	60	66.66	0	H= 22111222211112122121211221112221212211111221222112	2.75645e-07	0.00282716	0.89
OH4	pgp	19	14354974	15240920	50	743	10014	0	15	-15	775(745)	3.86958	2.75224e-07	25	75	0	19	76	57.7817	25	H= 21112222111121221212112211122212122111112212221121	2.75224e-07	0.00866348	0.89
OH5	trio	21	5195518	6367707	50	449	10033	4	21	-17	907(873)	4.55995	8.85997e-06	19	199	0	13	68.4211	66.66	0	H= 22212211111222211211112111221111222221122111122122	8.85997e-06	0.0341083	1.17
OH6	trio	25	9596610	10624288	50	1078	10025	1	15	-14	774(746)	3.87032	5.3237e-06	7	192	0	6	85.7143	66.66	0	H= 11121222221122212111212211111212122112222112212221	5.3237e-06	0.0241404	1.03
OH7	trio	6	4963003	6358918	50	809	10017	3	17	-14	825(797)	4.14795	4.09321e-05	16	204	0	14	87.5	66.66	0	H= 12221121111121121211111211212222221221221211122122	4.09321e-05	0.0926701	1.4
OH8	trio	6	67934978	69104986	50	559	9994	5	20	-15	882(852)	4.46268	8.60493e-05	12	231	0	10	83.3333	66.66	0	H= 11112222211222211111211222221221222112111121121221	8.60493e-05	0.169194	1.17
OH9	pgp	25	25921957	27221647	50	718	10037	1	12	-11	704(681)	3.51699	8.40468e-05	24	64	0	15	62.5	57.7229	24	H= 22211122122222222212111112212221122211222112112222	8.40468e-05	0.403713	1.3
OH9	trio	25	25921957	27221647	50	718	10037	1	12	-11	704(681)	3.51699	8.40468e-05	27	161	0	17	62.963	66.66	0	H= 22211122122222222212111112212221122211222112112222	8.40468e-05	0.167277	1.3
