# Supplementary material for: Mining massive genomic data of two Swiss Braunvieh cattle populations reveals six novel candidate variants that impair reproductive success
Source: Genet Sel Evol. 2021 Dec 16;53:95. doi: 10.1186/s12711-021-00686-3 (PMC8675516; doi:10.1186/s12711-021-00686-3)
Supplement: Supplementary file 3 — Additional file 3: Table S3. Output of the haplotype analyses. Results of the estimation of the haplotype effect with different conformation, production and reproduction traits for the BS (A) and OB populations (B). [file 12711_2021_686_MOESM3_ESM.xlsx]

## Sheet: Table S3 - A
Additional file 3: Table S3. Output of the haplotype analysis for BS
haplotype	haplotype	trait description	trait description	freq	b-value	se	p-value
10-21853744-25057987	10-21853744-25057987	bp2	survival bull period 2	0.0223264	3.52591	2.75133	0.200007
	10-21853744-25057987	ccao	carcass conformation score, adults	0.0208531	3.14101	2.09345	0.133511
	10-21853744-25057987	ccco	carcass conformation score, calves	0.0206917	0.590753	1.09773	0.590468
	10-21853744-25057987	cfao	carcass fat score, adults	0.0195365	-0.338493	1.95886	0.862808
	10-21853744-25057987	cfco	carcass fat score, calves	0.0191969	0.100096	1.2527	0.936314
	10-21853744-25057987	cwao	slaughter weight, adults	0.0202033	-1.3546	2.21887	0.541538
	10-21853744-25057987	cwco	slaughter weight, calves	0.0191953	2.41838	1.29031	0.060895
	10-21853744-25057987	ggd	birth weight	0.0206376	1.02079	1.46087	0.484704
	10-21853744-25057987	ggm	birth weight	0.0195137	0.560713	1.50015	0.708574
	10-21853744-25057987	hp2	survival heifer period 2	0.0234102	2.8679	3.45162	0.406039
	10-21853744-25057987	lgd	percentage live births	0.0236377	2.26749	2.04058	0.266485
	10-21853744-25057987	lgm	percentage live births	0.0238994	1.10535	2.14937	0.607067
	10-21853744-25057987	ngd	percentage normal births	0.0172947	-1.67282	1.04339	0.108878
	10-21853744-25057987	ngm	percentage normal births	0.0172809	2.58692	1.57658	0.100829
	10-21853744-25057987	nrk	non-return rate cow	0.0140283	1.82523	1.31231	0.164272
	10-21853744-25057987	nrr	non-return rate heifer	0.0144413	-0.0512538	1.6132	0.974654
	10-21853744-25057987	p1	survival period 1	0.0216501	2.10046	2.71555	0.43923
	10-21853744-25057987	raz	interval calving to insemination	0.0163633	-0.6632	1.00261	0.50831
	10-21853744-25057987	tdd	gestation length	0.0199364	1.63724	1.30752	0.210509
	10-21853744-25057987	tdm	gestation length	0.0199947	1.44037	1.56154	0.356317
	10-21853744-25057987	twind	multiple birth	0.021148	-0.339398	1.28362	0.791467
	10-21853744-25057987	twinm	multiple birth	0.0178459	0.192139	1.87298	0.918293
	10-21853744-25057987	vzk	interval first to last insemination cow	0.0148398	1.2153	1.14847	0.289969
	10-21853744-25057987	vzr	interval first to last insemination heifer	0.0157573	2.01906	1.86375	0.27866
10-97990595-98716261	10-97990595-98716261	bp2	survival bull period 2	0.0126792	-1.09834	3.92301	0.779498
	10-97990595-98716261	ccao	carcass conformation score, adults	0.0117299	-3.01483	2.98117	0.311876
	10-97990595-98716261	ccco	carcass conformation score, calves	0.0137944	-0.222894	1.45245	0.878035
	10-97990595-98716261	cfao	carcass fat score, adults	0.0110482	-3.84998	2.7701	0.164578
	10-97990595-98716261	cfco	carcass fat score, calves	0.010391	0.94667	1.91487	0.621039
	10-97990595-98716261	cwao	slaughter weight, adults	0.0114703	-1.73577	3.14815	0.581386
	10-97990595-98716261	cwco	slaughter weight, calves	0.0105205	-0.822177	1.95526	0.674123
	10-97990595-98716261	ggd	birth weight	0.0116709	-0.330173	2.03942	0.871388
	10-97990595-98716261	ggm	birth weight	0.0112579	1.89099	2.14685	0.378414
	10-97990595-98716261	hp2	survival heifer period 2	0.0136268	-1.08069	4.86404	0.824174
	10-97990595-98716261	lgd	percentage live births	0.0137135	1.20406	2.82309	0.669742
	10-97990595-98716261	lgm	percentage live births	0.0134172	-3.03398	3.04011	0.318287
	10-97990595-98716261	ngd	percentage normal births	0.0100824	-1.71548	1.50011	0.252803
	10-97990595-98716261	ngm	percentage normal births	0.00855228	-1.11765	2.43889	0.646763
	10-97990595-98716261	nrk	non-return rate cow	0.00624616	0.595071	2.23	0.789587
	10-97990595-98716261	nrr	non-return rate heifer	0.00662879	2.73693	2.65998	0.303512
	10-97990595-98716261	p1	survival period 1	0.0122879	-0.670843	3.83609	0.861176
	10-97990595-98716261	raz	interval calving to insemination	0.00774266	-3.62877	1.66314	0.0291187
	10-97990595-98716261	tdd	gestation length	0.0116194	0.615307	1.84965	0.73939
	10-97990595-98716261	tdm	gestation length	0.0112553	-1.02576	2.19954	0.640963
	10-97990595-98716261	twind	multiple birth	0.011653	1.63722	1.83897	0.37331
	10-97990595-98716261	twinm	multiple birth	0.00852811	8.91811	3.0757	0.00373712
	10-97990595-98716261	vzk	interval first to last insemination cow	0.00646395	-3.10064	1.95398	0.112551
	10-97990595-98716261	vzr	interval first to last insemination heifer	0.00682032	2.62195	3.18699	0.410675
11-103406494-104418358	11-103406494-104418358	ccao	carcass conformation score, adults	0	NA	inf	NA
	11-103406494-104418358	cfao	carcass fat score, adults	0	NA	inf	NA
	11-103406494-104418358	cwao	slaughter weight, adults	0	NA	inf	NA
	11-103891372-105003404	bp2	survival bull period 2	0.0118523	-2.41851	3.99065	0.544485
	11-103891372-105003404	ccao	carcass conformation score, adults	0.010545	2.47259	3.01059	0.411478
	11-103891372-105003404	ccco	carcass conformation score, calves	0.0154459	4.27908	1.30929	0.00108221
	11-103891372-105003404	cfao	carcass fat score, adults	0.011183	0.378601	2.6977	0.88839
	11-103891372-105003404	cfco	carcass fat score, calves	0.0100387	-0.310168	1.86585	0.867973
	11-103891372-105003404	cwao	slaughter weight, adults	0.0108186	-2.65495	3.14013	0.397837
	11-103891372-105003404	cwco	slaughter weight, calves	0.0101513	-0.808862	1.91337	0.672484
	11-103891372-105003404	ggd	birth weight	0.0136635	0.392388	1.8916	0.835668
	11-103891372-105003404	ggm	birth weight	0.0123086	-3.90845	1.98164	0.0485715
	11-103891372-105003404	hp2	survival heifer period 2	0.0122292	-6.79451	5.02798	0.176587
	11-103891372-105003404	lgd	percentage live births	0.015157	0.594501	2.58383	0.818026
	11-103891372-105003404	lgm	percentage live births	0.0134172	-2.0489	2.80522	0.465152
	11-103891372-105003404	ngd	percentage normal births	0.00721225	-1.13872	1.69323	0.501257
	11-103891372-105003404	ngm	percentage normal births	0.00670076	-1.73993	2.58933	0.50161
	11-103891372-105003404	nrk	non-return rate cow	0.00368626	3.25088	2.74447	0.236209
	11-103891372-105003404	nrr	non-return rate heifer	0.00355114	-2.51769	3.48762	0.47036
	11-103891372-105003404	p1	survival period 1	0.0125805	0.567099	3.80922	0.881652
	11-103891372-105003404	raz	interval calving to insemination	0.0041507	0.73982	2.1026	0.724944
	11-103891372-105003404	tdd	gestation length	0.0127202	0.59049	1.69447	0.72748
	11-103891372-105003404	tdm	gestation length	0.0132415	3.85196	2.01102	0.0554374
	11-103891372-105003404	twind	multiple birth	0.0125162	0.948066	1.78988	0.596334
	11-103891372-105003404	twinm	multiple birth	0.00884397	-0.502088	2.91994	0.863476
	11-103891372-105003404	vzk	interval first to last insemination cow	0.00382374	3.7277	2.4006	0.120466
	11-103891372-105003404	vzr	interval first to last insemination heifer	0.00634995	-0.201041	3.1791	0.949577
11-103910192-105006092	11-103910192-105006092	bp2	survival bull period 2	0.0118523	-2.41851	3.99065	0.544485
	11-103910192-105006092	ccao	carcass conformation score, adults	0.010545	2.47259	3.01059	0.411478
	11-103910192-105006092	ccco	carcass conformation score, calves	0.0154459	4.27908	1.30929	0.00108221
	11-103910192-105006092	cfao	carcass fat score, adults	0.011183	0.378601	2.6977	0.88839
	11-103910192-105006092	cfco	carcass fat score, calves	0.0100387	-0.310168	1.86585	0.867973
	11-103910192-105006092	cwao	slaughter weight, adults	0.0108186	-2.65495	3.14013	0.397837
	11-103910192-105006092	cwco	slaughter weight, calves	0.0101513	-0.808862	1.91337	0.672484
	11-103910192-105006092	ggd	birth weight	0.0136635	0.392388	1.8916	0.835668
	11-103910192-105006092	ggm	birth weight	0.0123086	-3.90845	1.98164	0.0485715
	11-103910192-105006092	hp2	survival heifer period 2	0.0122292	-6.79451	5.02798	0.176587
	11-103910192-105006092	lgd	percentage live births	0.015157	0.594501	2.58383	0.818026
	11-103910192-105006092	lgm	percentage live births	0.0134172	-2.0489	2.80522	0.465152
	11-103910192-105006092	ngd	percentage normal births	0.00721225	-1.13872	1.69323	0.501257
	11-103910192-105006092	ngm	percentage normal births	0.00670076	-1.73993	2.58933	0.50161
	11-103910192-105006092	nrk	non-return rate cow	0.00368626	3.25088	2.74447	0.236209
	11-103910192-105006092	nrr	non-return rate heifer	0.00355114	-2.51769	3.48762	0.47036
	11-103910192-105006092	p1	survival period 1	0.0125805	0.567099	3.80922	0.881652
	11-103910192-105006092	raz	interval calving to insemination	0.0041507	0.73982	2.1026	0.724944
	11-103910192-105006092	tdd	gestation length	0.0127202	0.59049	1.69447	0.72748
	11-103910192-105006092	tdm	gestation length	0.0132415	3.85196	2.01102	0.0554374
	11-103910192-105006092	twind	multiple birth	0.0125162	0.948066	1.78988	0.596334
	11-103910192-105006092	twinm	multiple birth	0.00884397	-0.502088	2.91994	0.863476
	11-103910192-105006092	vzk	interval first to last insemination cow	0.00382374	3.7277	2.4006	0.120466
	11-103910192-105006092	vzr	interval first to last insemination heifer	0.00634995	-0.201041	3.1791	0.949577
11-82034654-82881173	11-82034654-82881173	bp2	survival bull period 2	0.00551268	-1.08677	5.43753	0.841586
	11-82034654-82881173	ccao	carcass conformation score, adults	0.00604265	-6.50076	3.78355	0.0857669
	11-82034654-82881173	ccco	carcass conformation score, calves	0.0100058	0.362034	1.61438	0.822559
	11-82034654-82881173	cfao	carcass fat score, adults	0.00646726	-2.51223	3.4159	0.462064
	11-82034654-82881173	cfco	carcass fat score, calves	0.0047552	1.08392	2.46352	0.659945
	11-82034654-82881173	cwao	slaughter weight, adults	0.00625652	-6.33236	3.98656	0.112189
	11-82034654-82881173	cwco	slaughter weight, calves	0.00442968	0.338978	2.63586	0.897672
	11-82034654-82881173	ggd	birth weight	0.00910902	0.454414	2.26537	0.841018
	11-82034654-82881173	ggm	birth weight	0.0090063	5.11244	2.27734	0.0247736
	11-82034654-82881173	hp2	survival heifer period 2	0.0059399	-2.98393	6.71404	0.656731
	11-82034654-82881173	lgd	percentage live births	0.0146157	-0.830548	2.6816	0.756773
	11-82034654-82881173	lgm	percentage live births	0.0163522	-3.69037	2.74228	0.178389
	11-82034654-82881173	ngd	percentage normal births	0.00537239	-1.17332	1.94	0.545309
	11-82034654-82881173	ngm	percentage normal births	0.00643625	-4.09358	2.73482	0.134435
	11-82034654-82881173	nrk	non-return rate cow	0.00112636	-3.60677	4.459	0.418588
	11-82034654-82881173	nrr	non-return rate heifer	0.00130208	-0.192422	5.17218	0.970323
	11-82034654-82881173	p1	survival period 1	0.00555881	2.66723	5.24319	0.61096
	11-82034654-82881173	raz	interval calving to insemination	0.00119732	2.95002	3.41081	0.387092
	11-82034654-82881173	tdd	gestation length	0.0101517	0.0242832	1.91585	0.989887
	11-82034654-82881173	tdm	gestation length	0.00873941	2.19327	2.43359	0.367457
	11-82034654-82881173	twind	multiple birth	0.00517911	0.472118	2.5896	0.855337
	11-82034654-82881173	twinm	multiple birth	0.00189514	-15.5237	5.5921	0.0055032
	11-82034654-82881173	vzk	interval first to last insemination cow	0.0010925	-3.7912	3.99351	0.342447
	11-82034654-82881173	vzr	interval first to last insemination heifer	0.00235183	-5.8762	4.71191	0.212362
11-83951577-85005507	11-83951577-85005507	bp2	survival bull period 2	0.00468578	4.50978	6.20234	0.467159
	11-83951577-85005507	ccao	carcass conformation score, adults	0.00533175	-1.24457	4.43911	0.779197
	11-83951577-85005507	ccco	carcass conformation score, calves	0.00748009	1.87714	1.96342	0.339044
	11-83951577-85005507	cfao	carcass fat score, adults	0.00579359	-6.40299	3.81866	0.0935887
	11-83951577-85005507	cfco	carcass fat score, calves	0.00299401	-0.451655	3.34135	0.892476
	11-83951577-85005507	cwao	slaughter weight, adults	0.0056048	-8.25919	4.43758	0.0627169
	11-83951577-85005507	cwco	slaughter weight, calves	0.00276855	6.12114	3.47265	0.0779556
	11-83951577-85005507	ggd	birth weight	0.00483917	3.16672	3.09447	0.306144
	11-83951577-85005507	ggm	birth weight	0.00375263	0.714504	3.53038	0.839614
	11-83951577-85005507	hp2	survival heifer period 2	0.00489168	5.36552	7.91475	0.497826
	11-83951577-85005507	lgd	percentage live births	0.00433057	9.64496	4.82334	0.0455389
	11-83951577-85005507	lgm	percentage live births	0.00461216	7.20833	4.94274	0.144739
	11-83951577-85005507	ngd	percentage normal births	0.00353253	-1.31555	2.33286	0.572808
	11-83951577-85005507	ngm	percentage normal births	0.00229236	-3.56968	4.32856	0.409552
	11-83951577-85005507	nrk	non-return rate cow	0.00122875	-5.01681	4.25278	0.238138
	11-83951577-85005507	nrr	non-return rate heifer	0.0016572	-4.71925	4.70342	0.315684
	11-83951577-85005507	p1	survival period 1	0.00438853	-1.03499	6.3207	0.869932
	11-83951577-85005507	raz	interval calving to insemination	0.0011175	-1.52133	3.67135	0.678596
	11-83951577-85005507	tdd	gestation length	0.00477006	0.267789	2.81872	0.924312
	11-83951577-85005507	tdm	gestation length	0.00450212	1.30885	3.4136	0.701406
	11-83951577-85005507	twind	multiple birth	0.00280535	-0.586211	3.52409	0.867886
	11-83951577-85005507	twinm	multiple birth	0.00078964	-8.60057	8.17205	0.292598
	11-83951577-85005507	vzk	interval first to last insemination cow	0.00118354	-9.97521	3.92409	0.0110206
	11-83951577-85005507	vzr	interval first to last insemination heifer	0.00164628	3.51016	5.73452	0.540465
11-91766016-92804942	11-91766016-92804942	bp2	survival bull period 2	0.00220507	-3.50343	8.38923	0.676232
	11-91766016-92804942	ccao	carcass conformation score, adults	0.00438389	1.48739	4.64978	0.749056
	11-91766016-92804942	ccco	carcass conformation score, calves	0.00806295	-1.60479	1.90488	0.399531
	11-91766016-92804942	cfao	carcass fat score, adults	0.00444624	-2.7201	4.18168	0.515382
	11-91766016-92804942	cfco	carcass fat score, calves	0.00228954	-0.310217	3.61343	0.931585
	11-91766016-92804942	cwao	slaughter weight, adults	0.00417101	4.80931	4.92038	0.328358
	11-91766016-92804942	cwco	slaughter weight, calves	0.00203027	4.91181	3.87749	0.205245
	11-91766016-92804942	ggd	birth weight	0.00526615	1.64536	2.99478	0.582724
	11-91766016-92804942	ggm	birth weight	0.00615431	6.69044	2.89075	0.0206441
	11-91766016-92804942	hp2	survival heifer period 2	0.00209644	3.64589	10.927	0.738638
	11-91766016-92804942	lgd	percentage live births	0.0101047	4.13683	3.3637	0.218755
	11-91766016-92804942	lgm	percentage live births	0.0106918	3.32256	3.50479	0.343126
	11-91766016-92804942	ngd	percentage normal births	0.00279659	-1.59901	2.67747	0.550367
	11-91766016-92804942	ngm	percentage normal births	0.00405572	-8.83584	3.52703	0.012239
	11-91766016-92804942	nrk	non-return rate cow	0.000204792	-13.2939	9.67779	0.16955
	11-91766016-92804942	nrr	non-return rate heifer	0.000591856	-1.43469	7.65362	0.851305
	11-91766016-92804942	p1	survival period 1	0.00204798	-4.64293	8.36963	0.579076
	11-91766016-92804942	raz	interval calving to insemination	0.000399106	-2.27729	6.06102	0.70712
	11-91766016-92804942	tdd	gestation length	0.00648239	-2.33597	2.42959	0.336317
	11-91766016-92804942	tdm	gestation length	0.00463453	-0.668215	3.29473	0.839281
	11-91766016-92804942	twind	multiple birth	0.00280535	1.55064	3.47714	0.65563
	11-91766016-92804942	twinm	multiple birth	0.000631712	8.66999	8.98105	0.334362
	11-91766016-92804942	vzk	interval first to last insemination cow	0.000182083	0.290031	9.036	0.974394
	11-91766016-92804942	vzr	interval first to last insemination heifer	0.00117592	-2.92475	6.60389	0.65785
12-10254014-10967287	12-10254014-10967287	bp2	survival bull period 2	0.00468578	6.89278	6.21325	0.267271
	12-10254014-10967287	ccao	carcass conformation score, adults	0.00450237	9.68186	4.57665	0.0343883
	12-10254014-10967287	ccco	carcass conformation score, calves	0.00699437	-0.514144	1.99913	0.797036
	12-10254014-10967287	cfao	carcass fat score, adults	0.00498518	5.55517	3.99361	0.164221
	12-10254014-10967287	cfco	carcass fat score, calves	0.00264178	0.662693	3.36972	0.844093
	12-10254014-10967287	cwao	slaughter weight, adults	0.00482273	3.57517	4.65648	0.442615
	12-10254014-10967287	cwco	slaughter weight, calves	0.00258398	-2.10875	3.59604	0.557602
	12-10254014-10967287	ggd	birth weight	0.00483917	-0.218694	3.11197	0.943975
	12-10254014-10967287	ggm	birth weight	0.00465326	3.40809	3.31468	0.303866
	12-10254014-10967287	hp2	survival heifer period 2	0.00419287	6.8039	8.30649	0.412726
	12-10254014-10967287	lgd	percentage live births	0.00577409	5.38935	4.38908	0.219484
	12-10254014-10967287	lgm	percentage live births	0.0048218	7.08873	4.78274	0.1383
	12-10254014-10967287	ngd	percentage normal births	0.00331175	-0.966288	2.46071	0.69455
	12-10254014-10967287	ngm	percentage normal births	0.0024687	-6.78677	4.38026	0.121285
	12-10254014-10967287	nrk	non-return rate cow	0.000716772	-6.33831	5.74002	0.269493
	12-10254014-10967287	nrr	non-return rate heifer	0.00094697	-6.24952	6.31547	0.322391
	12-10254014-10967287	p1	survival period 1	0.0046811	-7.48062	6.02961	0.214736
	12-10254014-10967287	raz	interval calving to insemination	0.000718391	2.36081	4.75532	0.619573
	12-10254014-10967287	tdd	gestation length	0.0052593	2.13391	2.6992	0.429194
	12-10254014-10967287	tdm	gestation length	0.0043697	1.48217	3.41623	0.664389
	12-10254014-10967287	twind	multiple birth	0.00280535	1.2368	3.526	0.725764
	12-10254014-10967287	twinm	multiple birth	0.000947568	-2.7011	7.63296	0.723434
	12-10254014-10967287	vzk	interval first to last insemination cow	0.000728332	-9.10095	5.18584	0.0792657
	12-10254014-10967287	vzr	interval first to last insemination heifer	0.0014111	2.48292	6.31645	0.694255
12-23595402-24816308	12-23595402-24816308	bp2	survival bull period 2	0.00716648	-2.1214	5.17125	0.681637
	12-23595402-24816308	ccao	carcass conformation score, adults	0.00793839	1.04316	3.55048	0.768904
	12-23595402-24816308	ccco	carcass conformation score, calves	0.0108801	0.0882612	1.68235	0.95816
	12-23595402-24816308	cfao	carcass fat score, adults	0.00808407	-5.19681	3.16347	0.100434
	12-23595402-24816308	cfco	carcass fat score, calves	0.00493131	1.68593	2.69261	0.531228
	12-23595402-24816308	cwao	slaughter weight, adults	0.00834202	3.24765	3.60064	0.367075
	12-23595402-24816308	cwco	slaughter weight, calves	0.00498339	5.49566	2.82293	0.0515594
	12-23595402-24816308	ggd	birth weight	0.00967834	-2.34912	2.36977	0.321548
	12-23595402-24816308	ggm	birth weight	0.00945662	7.10237	2.40454	0.00313951
	12-23595402-24816308	hp2	survival heifer period 2	0.00768693	-0.783014	6.36938	0.902159
	12-23595402-24816308	lgd	percentage live births	0.015157	1.51023	2.91067	0.603857
	12-23595402-24816308	lgm	percentage live births	0.0155136	-1.55796	3.06695	0.611464
	12-23595402-24816308	ngd	percentage normal births	0.00507801	2.20909	2.12146	0.297734
	12-23595402-24816308	ngm	percentage normal births	0.00652442	-5.41006	2.8722	0.0596198
	12-23595402-24816308	nrk	non-return rate cow	0.00153594	-4.80844	4.05002	0.235124
	12-23595402-24816308	nrr	non-return rate heifer	0.00177557	-2.93744	4.66565	0.528964
	12-23595402-24816308	p1	survival period 1	0.00702165	-4.72579	5.10837	0.35491
	12-23595402-24816308	raz	interval calving to insemination	0.00143678	1.21066	3.42618	0.723821
	12-23595402-24816308	tdd	gestation length	0.0107632	2.80899	2.03567	0.167622
	12-23595402-24816308	tdm	gestation length	0.00913665	1.85387	2.59871	0.47561
	12-23595402-24816308	twind	multiple birth	0.0058265	-2.83215	2.51871	0.260825
	12-23595402-24816308	twinm	multiple birth	0.00331649	3.03281	4.80551	0.527969
	12-23595402-24816308	vzk	interval first to last insemination cow	0.00145666	-4.12966	3.72528	0.267625
	12-23595402-24816308	vzr	interval first to last insemination heifer	0.00352775	0.903762	4.07681	0.82456
12-59008084-60007646	12-59008084-60007646	bp2	survival bull period 2	0.00523705	-5.98761	5.65981	0.290093
	12-59008084-60007646	ccao	carcass conformation score, adults	0.00675355	1.03946	3.912	0.790462
	12-59008084-60007646	ccco	carcass conformation score, calves	0.00777152	1.25608	1.91883	0.512719
	12-59008084-60007646	cfao	carcass fat score, adults	0.00714093	-7.63914	3.43074	0.0259689
	12-59008084-60007646	cfco	carcass fat score, calves	0.00510743	-2.0331	2.62556	0.438723
	12-59008084-60007646	cwao	slaughter weight, adults	0.00703858	9.53205	3.94292	0.0156271
	12-59008084-60007646	cwco	slaughter weight, calves	0.00479882	0.814195	2.74335	0.766628
	12-59008084-60007646	ggd	birth weight	0.00768574	-1.50012	2.66112	0.572947
	12-59008084-60007646	ggm	birth weight	0.00690483	1.00907	2.71788	0.710435
	12-59008084-60007646	hp2	survival heifer period 2	0.0055905	-15.2811	6.9281	0.0274069
	12-59008084-60007646	lgd	percentage live births	0.0113677	3.98351	3.32258	0.23056
	12-59008084-60007646	lgm	percentage live births	0.00880503	2.97923	3.91023	0.446115
	12-59008084-60007646	ngd	percentage normal births	0.00426847	1.18427	2.31183	0.608467
	12-59008084-60007646	ngm	percentage normal births	0.00405572	-1.1212	3.4881	0.74788
	12-59008084-60007646	nrk	non-return rate cow	0.00112636	-4.70855	4.34137	0.278109
	12-59008084-60007646	nrr	non-return rate heifer	0.00142045	6.1909	4.89332	0.20581
	12-59008084-60007646	p1	survival period 1	0.00643651	0.188903	5.06476	0.970248
	12-59008084-60007646	raz	interval calving to insemination	0.0011175	-6.54225	3.52808	0.0636906
	12-59008084-60007646	tdd	gestation length	0.0079501	-1.28166	2.33792	0.583552
	12-59008084-60007646	tdm	gestation length	0.00754767	-7.04456	2.87116	0.014145
	12-59008084-60007646	twind	multiple birth	0.00431593	1.47429	2.80728	0.599468
	12-59008084-60007646	twinm	multiple birth	0.00189514	-0.248116	5.33006	0.962872
	12-59008084-60007646	vzk	interval first to last insemination cow	0.00100146	-11.8269	4.06378	0.00361063
	12-59008084-60007646	vzr	interval first to last insemination heifer	0.0028222	-3.11433	4.22779	0.461346
12-68078290-68922617	12-68078290-68922617	bp2	survival bull period 2	0.00330761	-4.76982	7.32592	0.51499
	12-68078290-68922617	ccao	carcass conformation score, adults	0.00616114	0.505793	4.20916	0.904353
	12-68078290-68922617	ccco	carcass conformation score, calves	0.00689722	1.47885	2.05883	0.472574
	12-68078290-68922617	cfao	carcass fat score, adults	0.00673673	-6.24714	3.62415	0.0847523
	12-68078290-68922617	cfco	carcass fat score, calves	0.00334625	-2.11407	3.28954	0.520441
	12-68078290-68922617	cwao	slaughter weight, adults	0.00651721	12.9895	4.20962	0.00203087
	12-68078290-68922617	cwco	slaughter weight, calves	0.00313769	1.96225	3.49707	0.574722
	12-68078290-68922617	ggd	birth weight	0.00569314	1.70328	3.12638	0.585885
	12-68078290-68922617	ggm	birth weight	0.00495347	1.48152	3.18165	0.64147
	12-68078290-68922617	hp2	survival heifer period 2	0.00314465	-7.59281	9.44537	0.421475
	12-68078290-68922617	lgd	percentage live births	0.00884157	1.36083	3.73171	0.715361
	12-68078290-68922617	lgm	percentage live births	0.00733753	2.73414	4.25758	0.520755
	12-68078290-68922617	ngd	percentage normal births	0.00353253	0.0286302	2.542	0.991014
	12-68078290-68922617	ngm	percentage normal births	0.00299771	-5.7595	4.03378	0.153344
	12-68078290-68922617	nrk	non-return rate cow	0.00051198	-3.69736	6.259	0.554704
	12-68078290-68922617	nrr	non-return rate heifer	0.000710227	11.4505	6.74876	0.0897559
	12-68078290-68922617	p1	survival period 1	0.00409596	-1.41061	6.4872	0.827861
	12-68078290-68922617	raz	interval calving to insemination	0.000558748	-1.4209	4.95747	0.774404
	12-68078290-68922617	tdd	gestation length	0.00599315	4.22237	2.67883	0.11498
	12-68078290-68922617	tdm	gestation length	0.00595869	-0.177938	3.26931	0.956595
	12-68078290-68922617	twind	multiple birth	0.00237376	0.390207	3.8075	0.918373
	12-68078290-68922617	twinm	multiple birth	0.000473784	-13.1555	10.7219	0.21983
	12-68078290-68922617	vzk	interval first to last insemination cow	0.000455208	-6.23579	5.84224	0.285808
	12-68078290-68922617	vzr	interval first to last insemination heifer	0.000940734	-1.88922	7.3008	0.795814
12-74954939-75817277	12-74954939-75817277	bp2	survival bull period 2	0.00496141	9.53364	5.29604	0.0718376
	12-74954939-75817277	ccao	carcass conformation score, adults	0.00533175	-2.42171	3.72248	0.515328
	12-74954939-75817277	ccco	carcass conformation score, calves	0.0039829	1.65878	2.15777	0.442042
	12-74954939-75817277	cfao	carcass fat score, adults	0.00458098	0.0246712	3.73158	0.994725
	12-74954939-75817277	cfco	carcass fat score, calves	0.00334625	1.5242	2.57092	0.553275
	12-74954939-75817277	cwao	slaughter weight, adults	0.00469239	-4.61381	4.27397	0.280358
	12-74954939-75817277	cwco	slaughter weight, calves	0.00332226	4.09939	2.72095	0.131912
	12-74954939-75817277	ggd	birth weight	0.00426985	-2.72607	2.70352	0.313292
	12-74954939-75817277	ggm	birth weight	0.00495347	0.274097	2.57471	0.915219
	12-74954939-75817277	hp2	survival heifer period 2	0.00489168	11.6586	6.83366	0.0879975
	12-74954939-75817277	lgd	percentage live births	0.00649585	0.0710437	3.19898	0.982282
	12-74954939-75817277	lgm	percentage live births	0.00587002	-3.99367	3.48338	0.25159
	12-74954939-75817277	ngd	percentage normal births	0.0052252	2.6294	1.83167	0.151139
	12-74954939-75817277	ngm	percentage normal births	0.00625992	1.26714	2.55961	0.620563
	12-74954939-75817277	nrk	non-return rate cow	0.00491501	-3.14835	2.32077	0.17491
	12-74954939-75817277	nrr	non-return rate heifer	0.00556345	-1.66128	2.75561	0.546594
	12-74954939-75817277	p1	survival period 1	0.00497367	2.20723	5.10685	0.665589
	12-74954939-75817277	raz	interval calving to insemination	0.00446999	-1.74387	1.9285	0.365858
	12-74954939-75817277	tdd	gestation length	0.0052593	-3.51977	2.19448	0.108733
	12-74954939-75817277	tdm	gestation length	0.00450212	-3.40207	2.78821	0.222402
	12-74954939-75817277	twind	multiple birth	0.00366854	5.1605	2.86818	0.0719836
	12-74954939-75817277	twinm	multiple birth	0.00315856	-4.38479	3.98778	0.271525
	12-74954939-75817277	vzk	interval first to last insemination cow	0.00464312	-1.63213	2.12004	0.441383
	12-74954939-75817277	vzr	interval first to last insemination heifer	0.00329257	-3.54489	3.64236	0.330435
1-32095019-33398878	1-32095019-33398878	bp2	survival bull period 2	0.00468578	8.47884	6.13805	0.167169
	1-32095019-33398878	ccao	carcass conformation score, adults	0.00450237	-9.28449	4.64533	0.045644
	1-32095019-33398878	ccco	carcass conformation score, calves	0.00573149	-4.41058	2.18546	0.0435754
	1-32095019-33398878	cfao	carcass fat score, adults	0.00485044	3.53391	4.06054	0.384133
	1-32095019-33398878	cfco	carcass fat score, calves	0.00246566	-1.08566	3.33028	0.744428
	1-32095019-33398878	cwao	slaughter weight, adults	0.00469239	-6.87199	4.7199	0.145403
	1-32095019-33398878	cwco	slaughter weight, calves	0.00239941	-3.09824	3.48702	0.374268
	1-32095019-33398878	ggd	birth weight	0.00640478	1.63866	2.76885	0.553971
	1-32095019-33398878	ggm	birth weight	0.00675473	-1.96663	2.86317	0.492163
	1-32095019-33398878	hp2	survival heifer period 2	0.00454228	3.72758	7.87352	0.635905
	1-32095019-33398878	lgd	percentage live births	0.0108264	-4.50441	3.30896	0.173427
	1-32095019-33398878	lgm	percentage live births	0.00901468	1.24444	3.79982	0.74329
	1-32095019-33398878	ngd	percentage normal births	0.00331175	-1.46498	2.44961	0.549808
	1-32095019-33398878	ngm	percentage normal births	0.0046729	1.49986	3.1693	0.636038
	1-32095019-33398878	nrk	non-return rate cow	0.00102396	-2.24693	4.56142	0.622299
	1-32095019-33398878	nrr	non-return rate heifer	0.00106534	1.80533	5.66934	0.750153
	1-32095019-33398878	p1	survival period 1	0.00438853	-8.25662	6.1167	0.177064
	1-32095019-33398878	raz	interval calving to insemination	0.000957854	-2.26053	3.79171	0.551057
	1-32095019-33398878	tdd	gestation length	0.00770548	1.02217	2.329	0.660743
	1-32095019-33398878	tdm	gestation length	0.00648835	6.37323	2.91599	0.0288438
	1-32095019-33398878	twind	multiple birth	0.00280535	-3.77224	3.42739	0.271064
	1-32095019-33398878	twinm	multiple birth	0.00173721	4.59519	5.72132	0.421876
	1-32095019-33398878	vzk	interval first to last insemination cow	0.00100146	-3.21808	4.08146	0.430426
	1-32095019-33398878	vzr	interval first to last insemination heifer	0.00188147	1.45848	5.10502	0.775112
1-34908448-36034631	1-34908448-36034631	bp2	survival bull period 2	0.00468578	9.2642	6.30022	0.141438
	1-34908448-36034631	ccao	carcass conformation score, adults	0.00580569	4.31193	4.39452	0.326491
	1-34908448-36034631	ccco	carcass conformation score, calves	0.0072858	-0.116923	2.10433	0.95569
	1-34908448-36034631	cfao	carcass fat score, adults	0.00619779	-6.18855	3.77726	0.101344
	1-34908448-36034631	cfco	carcass fat score, calves	0.00299401	0.808819	3.39913	0.811921
	1-34908448-36034631	cwao	slaughter weight, adults	0.00599583	-4.95819	4.38427	0.258096
	1-34908448-36034631	cwco	slaughter weight, calves	0.00276855	-2.23387	3.5574	0.530036
	1-34908448-36034631	ggd	birth weight	0.00540848	-0.898719	3.10106	0.771962
	1-34908448-36034631	ggm	birth weight	0.00525368	0.395836	3.23989	0.90276
	1-34908448-36034631	hp2	survival heifer period 2	0.00489168	13.7953	7.86931	0.0795921
	1-34908448-36034631	lgd	percentage live births	0.00649585	7.0744	4.31841	0.101381
	1-34908448-36034631	lgm	percentage live births	0.00545073	8.40051	4.8302	0.082006
	1-34908448-36034631	ngd	percentage normal births	0.00375331	-0.973893	2.4432	0.690178
	1-34908448-36034631	ngm	percentage normal births	0.00264504	-2.4057	4.32458	0.578016
	1-34908448-36034631	nrk	non-return rate cow	0.000921565	-2.44344	5.08236	0.63068
	1-34908448-36034631	nrr	non-return rate heifer	0.00118371	-1.69583	5.66292	0.764587
	1-34908448-36034631	p1	survival period 1	0.0046811	4.00249	6.12315	0.513328
	1-34908448-36034631	raz	interval calving to insemination	0.000878033	-1.79058	4.3281	0.679087
	1-34908448-36034631	tdd	gestation length	0.00574853	-5.63078	2.72971	0.039134
	1-34908448-36034631	tdm	gestation length	0.00489936	-3.60919	3.40034	0.288498
	1-34908448-36034631	twind	multiple birth	0.00302115	2.934	3.41061	0.389649
	1-34908448-36034631	twinm	multiple birth	0.000631712	-5.48911	9.25944	0.553307
	1-34908448-36034631	vzk	interval first to last insemination cow	0.000910415	-5.54201	4.66301	0.234634
	1-34908448-36034631	vzr	interval first to last insemination heifer	0.00164628	8.3037	6.00073	0.166425
14-12290759-13350202	14-12290759-13350202	bp2	survival bull period 2	0.00551268	-1.59697	5.61268	0.776005
	14-12290759-13350202	ccao	carcass conformation score, adults	0.00793839	4.33154	3.67282	0.238259
	14-12290759-13350202	ccco	carcass conformation score, calves	0.0111716	-0.69655	1.69102	0.680404
	14-12290759-13350202	cfao	carcass fat score, adults	0.00781461	3.74252	3.28342	0.25436
	14-12290759-13350202	cfco	carcass fat score, calves	0.00581191	1.6238	2.57528	0.528346
	14-12290759-13350202	cwao	slaughter weight, adults	0.00755996	6.52296	3.80878	0.086784
	14-12290759-13350202	cwco	slaughter weight, calves	0.00572167	-1.05669	2.62234	0.686978
	14-12290759-13350202	ggd	birth weight	0.00939368	2.61211	2.39948	0.276324
	14-12290759-13350202	ggm	birth weight	0.00945662	1.63669	2.40447	0.496071
	14-12290759-13350202	hp2	survival heifer period 2	0.00524109	4.13629	7.22285	0.56687
	14-12290759-13350202	lgd	percentage live births	0.0137135	2.0552	3.02128	0.496353
	14-12290759-13350202	lgm	percentage live births	0.0146751	-0.684492	3.13516	0.827174
	14-12290759-13350202	ngd	percentage normal births	0.00544598	-0.827727	2.01026	0.680522
	14-12290759-13350202	ngm	percentage normal births	0.00678893	-5.81104	2.769	0.0358518
	14-12290759-13350202	nrk	non-return rate cow	0.00215032	2.21071	3.34186	0.508279
	14-12290759-13350202	nrr	non-return rate heifer	0.00224905	2.88738	4.16285	0.487928
	14-12290759-13350202	p1	survival period 1	0.00555881	-0.810547	5.44898	0.881749
	14-12290759-13350202	raz	interval calving to insemination	0.00215517	-1.14186	2.78466	0.681768
	14-12290759-13350202	tdd	gestation length	0.0103963	1.73027	2.06908	0.403012
	14-12290759-13350202	tdm	gestation length	0.00834216	1.69512	2.6746	0.526222
	14-12290759-13350202	twind	multiple birth	0.00453172	-1.57743	2.79945	0.573108
	14-12290759-13350202	twinm	multiple birth	0.00410613	-4.91127	4.21951	0.244447
	14-12290759-13350202	vzk	interval first to last insemination cow	0.00227604	1.76473	2.93386	0.547503
	14-12290759-13350202	vzr	interval first to last insemination heifer	0.00399812	2.38705	3.93711	0.544319
14-58056243-59220985	14-58056243-59220985	bp2	survival bull period 2	0.00496141	1.63704	5.16153	0.751121
	14-58056243-59220985	ccao	carcass conformation score, adults	0.00746445	-4.81975	3.07916	0.117517
	14-58056243-59220985	ccco	carcass conformation score, calves	0.00864581	1.23248	1.46363	0.39975
	14-58056243-59220985	cfao	carcass fat score, adults	0.00754514	-0.887979	2.85864	0.756082
	14-58056243-59220985	cfco	carcass fat score, calves	0.00369849	2.73964	2.35038	0.243771
	14-58056243-59220985	cwao	slaughter weight, adults	0.00729927	2.85913	3.36103	0.394952
	14-58056243-59220985	cwco	slaughter weight, calves	0.00350683	-0.172235	2.54784	0.946104
	14-58056243-59220985	ggd	birth weight	0.00612013	2.77691	2.31444	0.230209
	14-58056243-59220985	ggm	birth weight	0.0060042	4.69692	2.28683	0.0399851
	14-58056243-59220985	hp2	survival heifer period 2	0.00524109	-3.67063	6.43309	0.56828
	14-58056243-59220985	lgd	percentage live births	0.00703717	5.03394	3.06713	0.100744
	14-58056243-59220985	lgm	percentage live births	0.00628931	3.04679	3.41163	0.371825
	14-58056243-59220985	ngd	percentage normal births	0.00353253	-2.54848	1.99719	0.201944
	14-58056243-59220985	ngm	percentage normal births	0.00308588	-3.25516	3.22571	0.312913
	14-58056243-59220985	nrk	non-return rate cow	0.00133115	-2.89657	3.67753	0.430907
	14-58056243-59220985	nrr	non-return rate heifer	0.00189394	-5.26759	3.98003	0.185668
	14-58056243-59220985	p1	survival period 1	0.00497367	-3.27866	4.96834	0.509312
	14-58056243-59220985	raz	interval calving to insemination	0.00119732	-0.334787	3.05086	0.912619
	14-58056243-59220985	tdd	gestation length	0.00636008	-2.48374	2.00804	0.216125
	14-58056243-59220985	tdm	gestation length	0.00569386	-1.01041	2.4902	0.684923
	14-58056243-59220985	twind	multiple birth	0.00388433	2.40937	2.73699	0.378697
	14-58056243-59220985	twinm	multiple birth	0.00410613	-1.13673	3.40971	0.738848
	14-58056243-59220985	vzk	interval first to last insemination cow	0.00127458	-1.53018	3.30305	0.643176
	14-58056243-59220985	vzr	interval first to last insemination heifer	0.0028222	-1.98101	3.86528	0.608291
1-47334486-48722608	1-47334486-48722608	bp2	survival bull period 2	0.00441014	5.01696	5.99159	0.402405
	1-47334486-48722608	ccao	carcass conformation score, adults	0.00663507	-3.77601	3.66554	0.302945
	1-47334486-48722608	ccco	carcass conformation score, calves	0.00689722	2.0076	1.92739	0.297589
	1-47334486-48722608	cfao	carcass fat score, adults	0.00673673	-0.113476	3.27901	0.972393
	1-47334486-48722608	cfco	carcass fat score, calves	0.00422684	3.67941	2.51439	0.143375
	1-47334486-48722608	cwao	slaughter weight, adults	0.00651721	-3.91084	3.82656	0.306769
	1-47334486-48722608	cwco	slaughter weight, calves	0.00424511	4.98725	2.54218	0.0497858
	1-47334486-48722608	ggd	birth weight	0.00711642	0.757624	2.53482	0.765026
	1-47334486-48722608	ggm	birth weight	0.00855599	-0.0404914	2.43791	0.986748
	1-47334486-48722608	hp2	survival heifer period 2	0.00454228	2.08403	7.49571	0.780989
	1-47334486-48722608	lgd	percentage live births	0.0108264	-0.438236	3.41604	0.897921
	1-47334486-48722608	lgm	percentage live births	0.00901468	8.82242	3.78584	0.0197864
	1-47334486-48722608	ngd	percentage normal births	0.00367972	0.194951	2.24431	0.930779
	1-47334486-48722608	ngm	percentage normal births	0.00529007	6.78605	3.01123	0.0242226
	1-47334486-48722608	nrk	non-return rate cow	0.0026623	-3.64611	2.88807	0.206779
	1-47334486-48722608	nrr	non-return rate heifer	0.00295928	-1.30649	3.41629	0.702143
	1-47334486-48722608	p1	survival period 1	0.0046811	-7.03206	5.67521	0.215315
	1-47334486-48722608	raz	interval calving to insemination	0.00239464	3.11189	2.45381	0.204732
	1-47334486-48722608	tdd	gestation length	0.00880626	2.00565	2.14506	0.349783
	1-47334486-48722608	tdm	gestation length	0.00754767	2.13101	2.64228	0.419951
	1-47334486-48722608	twind	multiple birth	0.00345274	-1.8004	2.96532	0.54375
	1-47334486-48722608	twinm	multiple birth	0.00442198	-5.58032	3.5645	0.11746
	1-47334486-48722608	vzk	interval first to last insemination cow	0.00254916	-3.36969	2.62031	0.198447
	1-47334486-48722608	vzr	interval first to last insemination heifer	0.00587959	-3.04326	2.95317	0.302773
1-60571934-61511334	1-60571934-61511334	bp2	survival bull period 2	0.00192944	-4.39033	8.65665	0.612041
	1-60571934-61511334	ccao	carcass conformation score, adults	0.00402844	-4.88592	4.66253	0.294679
	1-60571934-61511334	ccco	carcass conformation score, calves	0.00466291	-1.82963	2.29004	0.424319
	1-60571934-61511334	cfao	carcass fat score, adults	0.00377257	-4.73476	4.33228	0.274436
	1-60571934-61511334	cfco	carcass fat score, calves	0.00158507	-8.70152	4.00208	0.0296865
	1-60571934-61511334	cwao	slaughter weight, adults	0.00377998	2.79843	5.01026	0.576476
	1-60571934-61511334	cwco	slaughter weight, calves	0.00147656	-3.74948	4.28686	0.381768
	1-60571934-61511334	ggd	birth weight	0.0049815	4.69743	3.03691	0.121916
	1-60571934-61511334	ggm	birth weight	0.00615431	7.68729	2.94368	0.00901565
	1-60571934-61511334	hp2	survival heifer period 2	0.00174703	-4.15061	11.5274	0.718799
	1-60571934-61511334	lgd	percentage live births	0.00992422	2.77953	3.48477	0.425091
	1-60571934-61511334	lgm	percentage live births	0.0104822	0.449544	3.6652	0.902383
	1-60571934-61511334	ngd	percentage normal births	0.00301737	-5.92619	2.58895	0.0220775
	1-60571934-61511334	ngm	percentage normal births	0.00449656	-7.28539	3.44054	0.0342162
	1-60571934-61511334	nrk	non-return rate cow	0.000307188	-15.763	7.86988	0.0451824
	1-60571934-61511334	nrr	non-return rate heifer	0.000355114	-8.88634	9.20843	0.334533
	1-60571934-61511334	p1	survival period 1	0.00146284	3.80703	9.44577	0.686918
	1-60571934-61511334	raz	interval calving to insemination	0.000319285	9.09553	6.21386	0.143262
	1-60571934-61511334	tdd	gestation length	0.00611546	-1.15775	2.54786	0.649541
	1-60571934-61511334	tdm	gestation length	0.00503178	1.64352	3.23912	0.611877
	1-60571934-61511334	twind	multiple birth	0.00194217	-12.0257	4.02164	0.00278752
	1-60571934-61511334	twinm	multiple birth	0.000631712	-6.10566	9.05043	0.499913
	1-60571934-61511334	vzk	interval first to last insemination cow	0.000273125	2.37201	7.36284	0.747332
	1-60571934-61511334	vzr	interval first to last insemination heifer	0.000470367	1.35686	9.52939	0.886774
1-76587512-77861430	1-76587512-77861430	bp2	survival bull period 2	0.00496141	1.75492	5.67378	0.75709
	1-76587512-77861430	ccao	carcass conformation score, adults	0.00627962	0.833679	3.88372	0.830032
	1-76587512-77861430	ccco	carcass conformation score, calves	0.00621721	-1.50577	2.05789	0.464347
	1-76587512-77861430	cfao	carcass fat score, adults	0.00633252	-3.58849	3.47786	0.302161
	1-76587512-77861430	cfco	carcass fat score, calves	0.00369849	-1.5916	2.76661	0.565097
	1-76587512-77861430	cwao	slaughter weight, adults	0.00625652	2.59875	4.03255	0.519288
	1-76587512-77861430	cwco	slaughter weight, calves	0.00350683	-2.13501	2.88871	0.459854
	1-76587512-77861430	ggd	birth weight	0.00754341	0.820002	2.58123	0.750728
	1-76587512-77861430	ggm	birth weight	0.00810567	3.52425	2.61903	0.178421
	1-76587512-77861430	hp2	survival heifer period 2	0.00454228	6.82214	7.50749	0.363503
	1-76587512-77861430	lgd	percentage live births	0.0124504	2.28538	3.21166	0.47672
	1-76587512-77861430	lgm	percentage live births	0.0125786	2.10687	3.40526	0.536108
	1-76587512-77861430	ngd	percentage normal births	0.00426847	-1.99471	2.2651	0.37852
	1-76587512-77861430	ngm	percentage normal births	0.00537824	-9.23654	3.15954	0.00346258
	1-76587512-77861430	nrk	non-return rate cow	0.000716772	0.219059	5.16481	0.966169
	1-76587512-77861430	nrr	non-return rate heifer	0.000710227	3.04788	6.55861	0.642136
	1-76587512-77861430	p1	survival period 1	0.00497367	3.30836	5.48163	0.546152
	1-76587512-77861430	raz	interval calving to insemination	0.000718391	-0.715297	4.15047	0.863169
	1-76587512-77861430	tdd	gestation length	0.00831703	-1.68498	2.25458	0.454848
	1-76587512-77861430	tdm	gestation length	0.00741525	-0.328866	2.77353	0.905614
	1-76587512-77861430	twind	multiple birth	0.00431593	-2.45204	2.75411	0.373295
	1-76587512-77861430	twinm	multiple birth	0.00173721	-5.50091	5.60904	0.326729
	1-76587512-77861430	vzk	interval first to last insemination cow	0.000728332	4.95592	4.56991	0.278158
	1-76587512-77861430	vzr	interval first to last insemination heifer	0.0014111	6.79149	5.55293	0.221312
	1-76701704-77960658	bp2	survival bull period 2	0.00496141	1.75492	5.67378	0.75709
1-76701704-77960658	1-76701704-77960658	ccao	carcass conformation score, adults	0.00627962	0.833679	3.88372	0.830032
	1-76701704-77960658	ccco	carcass conformation score, calves	0.00612007	-1.11669	2.07041	0.589641
	1-76701704-77960658	cfao	carcass fat score, adults	0.00633252	-3.58849	3.47786	0.302161
	1-76701704-77960658	cfco	carcass fat score, calves	0.00369849	-1.5916	2.76661	0.565097
	1-76701704-77960658	cwao	slaughter weight, adults	0.00625652	2.59875	4.03255	0.519288
	1-76701704-77960658	cwco	slaughter weight, calves	0.00350683	-2.13501	2.88871	0.459854
	1-76701704-77960658	ggd	birth weight	0.00754341	0.820002	2.58123	0.750728
	1-76701704-77960658	ggm	birth weight	0.00810567	3.52425	2.61903	0.178421
	1-76701704-77960658	hp2	survival heifer period 2	0.00454228	6.82214	7.50749	0.363503
	1-76701704-77960658	lgd	percentage live births	0.0124504	2.28538	3.21166	0.47672
	1-76701704-77960658	lgm	percentage live births	0.0125786	2.10687	3.40526	0.536108
	1-76701704-77960658	ngd	percentage normal births	0.00426847	-1.99471	2.2651	0.37852
	1-76701704-77960658	ngm	percentage normal births	0.00537824	-9.23654	3.15954	0.00346258
	1-76701704-77960658	nrk	non-return rate cow	0.000716772	0.219059	5.16481	0.966169
	1-76701704-77960658	nrr	non-return rate heifer	0.000710227	3.04788	6.55861	0.642136
	1-76701704-77960658	p1	survival period 1	0.00497367	3.30836	5.48163	0.546152
	1-76701704-77960658	raz	interval calving to insemination	0.000718391	-0.715255	4.15047	0.863177
	1-76701704-77960658	tdd	gestation length	0.00831703	-1.68498	2.25458	0.454848
	1-76701704-77960658	tdm	gestation length	0.00741525	-0.328866	2.77353	0.905614
	1-76701704-77960658	twind	multiple birth	0.00431593	-2.45204	2.75411	0.373295
	1-76701704-77960658	twinm	multiple birth	0.00173721	-5.50091	5.60904	0.326729
	1-76701704-77960658	vzk	interval first to last insemination cow	0.000728332	4.95592	4.56991	0.278158
	1-76701704-77960658	vzr	interval first to last insemination heifer	0.0014111	6.79149	5.55293	0.221312
17-69786512-70645226	17-69786512-70645226	bp2	survival bull period 2	0.0242558	-0.546387	2.53147	0.829115
	17-69786512-70645226	ccao	carcass conformation score, adults	0.0257109	-0.00808349	1.78101	0.996379
	17-69786512-70645226	ccco	carcass conformation score, calves	0.0288518	-0.385186	0.873002	0.659054
	17-69786512-70645226	cfao	carcass fat score, adults	0.0247912	-1.46976	1.66771	0.378153
	17-69786512-70645226	cfco	carcass fat score, calves	0.025361	-2.72768	1.04344	0.00894559
	17-69786512-70645226	cwao	slaughter weight, adults	0.0251564	1.32506	1.91997	0.490103
	17-69786512-70645226	cwco	slaughter weight, calves	0.0252861	0.339159	1.08347	0.754258
	17-69786512-70645226	ggd	birth weight	0.0244805	1.23258	1.26397	0.329479
	17-69786512-70645226	ggm	birth weight	0.0234164	0.419313	1.26981	0.741235
	17-69786512-70645226	hp2	survival heifer period 2	0.0248078	-3.09188	3.19588	0.333316
	17-69786512-70645226	lgd	percentage live births	0.0252616	-1.70644	1.80453	0.344329
	17-69786512-70645226	lgm	percentage live births	0.0243187	-2.53545	1.96694	0.197388
	17-69786512-70645226	ngd	percentage normal births	0.0211952	-0.483379	0.895137	0.589194
	17-69786512-70645226	ngm	percentage normal births	0.0201904	-0.673291	1.39767	0.630002
	17-69786512-70645226	nrk	non-return rate cow	0.0175097	0.833571	1.13142	0.461277
	17-69786512-70645226	nrr	non-return rate heifer	0.0187027	1.52605	1.38352	0.270017
	17-69786512-70645226	p1	survival period 1	0.0242832	-4.09299	2.45881	0.095989
	17-69786512-70645226	raz	interval calving to insemination	0.0200351	0.0967214	0.850337	0.90944
	17-69786512-70645226	tdd	gestation length	0.0247065	2.93264	1.11395	0.00847208
	17-69786512-70645226	tdm	gestation length	0.0246292	2.76153	1.32533	0.0371922
	17-69786512-70645226	twind	multiple birth	0.0248166	-1.3399	1.16765	0.251167
	17-69786512-70645226	twinm	multiple birth	0.0232154	2.23953	1.57334	0.154613
	17-69786512-70645226	vzk	interval first to last insemination cow	0.0193008	0.803802	0.96445	0.404602
	17-69786512-70645226	vzr	interval first to last insemination heifer	0.0185795	0.791283	1.62687	0.626695
17-70347783-71461810	17-70347783-71461810	bp2	survival bull period 2	0.022602	1.4807	2.64121	0.575061
	17-70347783-71461810	ccao	carcass conformation score, adults	0.0229858	0.725442	1.88265	0.699993
	17-70347783-71461810	ccco	carcass conformation score, calves	0.0257432	0.212932	0.922825	0.817517
	17-70347783-71461810	cfao	carcass fat score, adults	0.0220965	-1.21516	1.76748	0.491762
	17-70347783-71461810	cfco	carcass fat score, calves	0.0232476	-2.39369	1.09148	0.0283021
	17-70347783-71461810	cwao	slaughter weight, adults	0.0224192	0.746543	2.03406	0.713604
	17-70347783-71461810	cwco	slaughter weight, calves	0.0228867	-0.144101	1.14365	0.899731
	17-70347783-71461810	ggd	birth weight	0.0222032	0.597008	1.33824	0.655515
	17-70347783-71461810	ggm	birth weight	0.0213149	0.0256649	1.34921	0.984823
	17-70347783-71461810	hp2	survival heifer period 2	0.022362	-3.28245	3.39934	0.334236
	17-70347783-71461810	lgd	percentage live births	0.0227355	-1.76336	1.92127	0.358719
	17-70347783-71461810	lgm	percentage live births	0.0220126	-1.60276	2.07289	0.439404
	17-70347783-71461810	ngd	percentage normal births	0.0195025	-0.317069	0.938502	0.735479
	17-70347783-71461810	ngm	percentage normal births	0.0185153	-0.785391	1.4651	0.591912
	17-70347783-71461810	nrk	non-return rate cow	0.0161786	0.0953135	1.17585	0.935395
	17-70347783-71461810	nrr	non-return rate heifer	0.0171638	2.69195	1.44757	0.0629375
	17-70347783-71461810	p1	survival period 1	0.0216501	-5.46101	2.62809	0.0377151
	17-70347783-71461810	raz	interval calving to insemination	0.0185983	-0.234951	0.881623	0.789856
	17-70347783-71461810	tdd	gestation length	0.0228718	2.40422	1.16252	0.0386298
	17-70347783-71461810	tdm	gestation length	0.022643	2.16941	1.39296	0.119372
	17-70347783-71461810	twind	multiple birth	0.0226586	-2.17797	1.23054	0.0767389
	17-70347783-71461810	twinm	multiple birth	0.0213203	0.92624	1.64779	0.574042
	17-70347783-71461810	vzk	interval first to last insemination cow	0.0179352	0.0948836	1.00107	0.924488
	17-70347783-71461810	vzr	interval first to last insemination heifer	0.0169332	2.18116	1.71742	0.204077
18-52977041-54113281	18-52977041-54113281	bp2	survival bull period 2	0.00578831	6.1392	5.40814	0.256301
	18-52977041-54113281	ccao	carcass conformation score, adults	0.00841232	-5.62507	3.53107	0.111155
	18-52977041-54113281	ccco	carcass conformation score, calves	0.00874296	0.538196	1.77771	0.762083
	18-52977041-54113281	cfao	carcass fat score, adults	0.00794934	-0.333904	3.1795	0.916362
	18-52977041-54113281	cfco	carcass fat score, calves	0.00493131	3.09402	2.60364	0.234698
	18-52977041-54113281	cwao	slaughter weight, adults	0.00808133	-4.96921	3.63466	0.171571
	18-52977041-54113281	cwco	slaughter weight, calves	0.00479882	2.03501	2.68628	0.448716
	18-52977041-54113281	ggd	birth weight	0.00811272	4.77303	2.50106	0.0563392
	18-52977041-54113281	ggm	birth weight	0.00795557	7.65419	2.57722	0.00297855
	18-52977041-54113281	hp2	survival heifer period 2	0.00663871	-3.89435	6.53139	0.551008
	18-52977041-54113281	lgd	percentage live births	0.0129917	6.69946	3.14526	0.0331699
	18-52977041-54113281	lgm	percentage live births	0.0129979	2.24645	3.35002	0.502489
	18-52977041-54113281	ngd	percentage normal births	0.00434207	-5.64396	2.24002	0.0117487
	18-52977041-54113281	ngm	percentage normal births	0.00564274	-8.42047	3.10721	0.00672869
	18-52977041-54113281	nrk	non-return rate cow	0.00122875	-1.03735	4.34324	0.811227
	18-52977041-54113281	nrr	non-return rate heifer	0.00153883	0.121549	4.87793	0.98012
	18-52977041-54113281	p1	survival period 1	0.00585138	7.24983	5.24505	0.166903
	18-52977041-54113281	raz	interval calving to insemination	0.0011175	-0.785227	3.66927	0.830546
	18-52977041-54113281	tdd	gestation length	0.00954012	-0.00260097	2.15022	0.999035
	18-52977041-54113281	tdm	gestation length	0.00741525	-3.54987	2.7671	0.199533
	18-52977041-54113281	twind	multiple birth	0.0058265	-0.118038	2.45537	0.961658
	18-52977041-54113281	twinm	multiple birth	0.00300063	2.36165	4.58021	0.60612
	18-52977041-54113281	vzk	interval first to last insemination cow	0.00118354	-0.831223	3.96522	0.833958
	18-52977041-54113281	vzr	interval first to last insemination heifer	0.00305738	4.39621	4.23905	0.299701
18-61266875-62181523	18-61266875-62181523	bp2	survival bull period 2	0.0281147	-0.528344	2.40297	0.825971
	18-61266875-62181523	ccao	carcass conformation score, adults	0.0277251	-0.409783	1.78235	0.818161
	18-61266875-62181523	ccco	carcass conformation score, calves	0.0243831	0.127992	0.967753	0.894781
	18-61266875-62181523	cfao	carcass fat score, adults	0.0269469	3.98095	1.65169	0.0159422
	18-61266875-62181523	cfco	carcass fat score, calves	0.0264178	3.01565	1.04672	0.00396345
	18-61266875-62181523	cwao	slaughter weight, adults	0.0265902	1.68466	1.91174	0.378199
	18-61266875-62181523	cwco	slaughter weight, calves	0.0269472	-1.6566	1.07466	0.123193
	18-61266875-62181523	ggd	birth weight	0.0236265	-0.475391	1.32254	0.719256
	18-61266875-62181523	ggm	birth weight	0.0241669	-0.842314	1.30764	0.519478
	18-61266875-62181523	hp2	survival heifer period 2	0.0283019	-0.965405	3.04142	0.750926
	18-61266875-62181523	lgd	percentage live births	0.0216528	-0.126106	1.97714	0.949144
	18-61266875-62181523	lgm	percentage live births	0.021174	0.257295	2.08389	0.901736
	18-61266875-62181523	ngd	percentage normal births	0.0282602	0.840583	0.819803	0.3052
	18-61266875-62181523	ngm	percentage normal births	0.0280374	-0.00204942	1.24969	0.998692
	18-61266875-62181523	nrk	non-return rate cow	0.0325619	0.337871	0.892292	0.704944
	18-61266875-62181523	nrr	non-return rate heifer	0.0323153	-1.30757	1.12437	0.244856
	18-61266875-62181523	p1	survival period 1	0.0280866	-4.55104	2.33382	0.0511712
	18-61266875-62181523	raz	interval calving to insemination	0.0314496	0.280498	0.732827	0.701896
	18-61266875-62181523	tdd	gestation length	0.0226272	-1.61994	1.18884	0.173
	18-61266875-62181523	tdm	gestation length	0.0231727	-0.308673	1.40546	0.826164
	18-61266875-62181523	twind	multiple birth	0.0280535	1.6874	1.1018	0.125649
	18-61266875-62181523	twinm	multiple birth	0.026216	-0.418396	1.50433	0.780914
	18-61266875-62181523	vzk	interval first to last insemination cow	0.0323197	1.175	0.800112	0.141957
	18-61266875-62181523	vzr	interval first to last insemination heifer	0.0286924	-1.30458	1.37048	0.34114
1-89034232-89950486	1-89034232-89950486	bp2	survival bull period 2	0.00330761	-1.57037	7.02315	0.82307
	1-89034232-89950486	ccao	carcass conformation score, adults	0.00438389	1.04079	4.6208	0.821792
	1-89034232-89950486	ccco	carcass conformation score, calves	0.00553721	0.531293	2.22375	0.811169
	1-89034232-89950486	cfao	carcass fat score, adults	0.00431151	-5.61393	4.1715	0.178372
	1-89034232-89950486	cfco	carcass fat score, calves	0.00228954	-1.68469	3.65118	0.644505
	1-89034232-89950486	cwao	slaughter weight, adults	0.0044317	0.561089	4.77482	0.906456
	1-89034232-89950486	cwco	slaughter weight, calves	0.00203027	-2.44905	3.90987	0.531069
	1-89034232-89950486	ggd	birth weight	0.00668944	1.30086	2.81214	0.643662
	1-89034232-89950486	ggm	birth weight	0.00660462	6.58596	2.97898	0.0270491
	1-89034232-89950486	hp2	survival heifer period 2	0.00279525	6.27456	9.6116	0.513878
	1-89034232-89950486	lgd	percentage live births	0.0108264	1.75998	3.48622	0.613672
	1-89034232-89950486	lgm	percentage live births	0.01174	2.7228	3.60285	0.449808
	1-89034232-89950486	ngd	percentage normal births	0.00367972	-1.98105	2.49999	0.428115
	1-89034232-89950486	ngm	percentage normal births	0.00458473	-11.1959	3.47212	0.00126186
	1-89034232-89950486	nrk	non-return rate cow	0.000204792	-13.2939	9.67779	0.16955
	1-89034232-89950486	nrr	non-return rate heifer	0.000236742	-5.6366	11.2973	0.617826
	1-89034232-89950486	p1	survival period 1	0.00292569	3.78761	7.21689	0.599705
	1-89034232-89950486	raz	interval calving to insemination	0.000239464	7.62943	7.22754	0.291148
	1-89034232-89950486	tdd	gestation length	0.00733855	-3.22064	2.48344	0.194685
	1-89034232-89950486	tdm	gestation length	0.00662076	-3.54656	3.06023	0.246489
	1-89034232-89950486	twind	multiple birth	0.00280535	-6.56972	3.43484	0.0557901
	1-89034232-89950486	twinm	multiple birth	0.000631712	-3.29533	9.10009	0.717262
	1-89034232-89950486	vzk	interval first to last insemination cow	0.000182083	0.290031	9.036	0.974394
	1-89034232-89950486	vzr	interval first to last insemination heifer	0.000470367	1.35686	9.52939	0.886774
19-35808547-36844178	19-35808547-36844178	bp2	survival bull period 2	0.00330761	3.08051	7.27395	0.671931
	19-35808547-36844178	ccao	carcass conformation score, adults	0.00509479	6.31067	4.60712	0.17076
	19-35808547-36844178	ccco	carcass conformation score, calves	0.00718865	-0.384051	2.15882	0.858802
	19-35808547-36844178	cfao	carcass fat score, adults	0.00552412	1.93788	3.94645	0.623396
	19-35808547-36844178	cfco	carcass fat score, calves	0.00369849	-1.03674	3.1934	0.745446
	19-35808547-36844178	cwao	slaughter weight, adults	0.00534411	14.8851	4.58975	0.0011823
	19-35808547-36844178	cwco	slaughter weight, calves	0.00332226	-3.54451	3.39725	0.296787
	19-35808547-36844178	ggd	birth weight	0.00612013	2.40703	3.01586	0.424798
	19-35808547-36844178	ggm	birth weight	0.00525368	2.80599	3.28795	0.393427
	19-35808547-36844178	hp2	survival heifer period 2	0.00349406	4.47435	9.09115	0.622602
	19-35808547-36844178	lgd	percentage live births	0.00811981	-1.99561	4.02627	0.620144
	19-35808547-36844178	lgm	percentage live births	0.0081761	-0.410783	4.2805	0.923547
	19-35808547-36844178	ngd	percentage normal births	0.00338534	1.12088	2.64978	0.672289
	19-35808547-36844178	ngm	percentage normal births	0.00308588	-3.77715	4.24443	0.373515
	19-35808547-36844178	nrk	non-return rate cow	0.000409584	-10.1684	7.53964	0.177445
	19-35808547-36844178	nrr	non-return rate heifer	0.000473485	9.54801	8.47451	0.25988
	19-35808547-36844178	p1	survival period 1	0.00409596	5.92181	6.52569	0.364163
	19-35808547-36844178	raz	interval calving to insemination	0.000399106	-6.49796	6.08038	0.285215
	19-35808547-36844178	tdd	gestation length	0.00623777	2.9278	2.71334	0.280572
	19-35808547-36844178	tdm	gestation length	0.00582627	4.97525	3.27783	0.129052
	19-35808547-36844178	twind	multiple birth	0.00280535	1.20152	3.55586	0.73544
	19-35808547-36844178	twinm	multiple birth	0.000473784	-13.1555	10.7219	0.21983
	19-35808547-36844178	vzk	interval first to last insemination cow	0.000455208	-13.1758	6.57539	0.0450911
	19-35808547-36844178	vzr	interval first to last insemination heifer	0.000940734	-3.91614	7.30039	0.591663
19-44273561-45438908	19-44273561-45438908	bp2	survival bull period 2	0.0101985	0.603528	4.22833	0.8865
	19-44273561-45438908	ccao	carcass conformation score, adults	0.00947867	-9.58375	3.21288	0.00285514
	19-44273561-45438908	ccco	carcass conformation score, calves	0.0165145	-3.38841	1.35676	0.0125099
	19-44273561-45438908	cfao	carcass fat score, adults	0.0105093	0.621648	2.8233	0.825727
	19-44273561-45438908	cfco	carcass fat score, calves	0.00968651	2.19522	1.97217	0.265667
	19-44273561-45438908	cwao	slaughter weight, adults	0.0101668	4.28973	3.29903	0.193498
	19-44273561-45438908	cwco	slaughter weight, calves	0.00978221	3.14542	2.01676	0.118845
	19-44273561-45438908	ggd	birth weight	0.0136635	-3.67206	1.96781	0.0620328
	19-44273561-45438908	ggm	birth weight	0.0115581	-1.68338	2.08219	0.418822
	19-44273561-45438908	hp2	survival heifer period 2	0.0115304	-0.351386	5.16502	0.94576
	19-44273561-45438908	lgd	percentage live births	0.0182245	3.74811	2.62383	0.153152
	19-44273561-45438908	lgm	percentage live births	0.0176101	-3.39782	2.81712	0.227766
	19-44273561-45438908	ngd	percentage normal births	0.00677068	4.58965	1.77925	0.0098934
	19-44273561-45438908	ngm	percentage normal births	0.00784694	-1.55978	2.53617	0.538546
	19-44273561-45438908	nrk	non-return rate cow	0.00327667	-5.65919	2.8467	0.046814
	19-44273561-45438908	nrr	non-return rate heifer	0.00331439	-2.38323	3.53854	0.500624
	19-44273561-45438908	p1	survival period 1	0.010825	-1.47743	4.04362	0.714833
	19-44273561-45438908	raz	interval calving to insemination	0.00311303	1.84585	2.3165	0.425552
	19-44273561-45438908	tdd	gestation length	0.0144325	-4.48078	1.75242	0.0105605
	19-44273561-45438908	tdm	gestation length	0.014036	-6.12748	2.09466	0.00344138
	19-44273561-45438908	twind	multiple birth	0.010574	0.888491	1.93812	0.646643
	19-44273561-45438908	twinm	multiple birth	0.00663298	1.64704	3.19942	0.606697
	19-44273561-45438908	vzk	interval first to last insemination cow	0.00327749	-2.55505	2.52791	0.312143
	19-44273561-45438908	vzr	interval first to last insemination heifer	0.00587959	-1.85748	3.27049	0.570067
19-47874708-48724082	19-47874708-48724082	bp2	survival bull period 2	0.00413451	1.74883	6.80147	0.797082
	19-47874708-48724082	ccao	carcass conformation score, adults	0.00509479	0.879201	4.70339	0.851716
	19-47874708-48724082	ccco	carcass conformation score, calves	0.00699437	-3.26418	2.14542	0.128144
	19-47874708-48724082	cfao	carcass fat score, adults	0.00552412	3.05569	4.0062	0.445618
	19-47874708-48724082	cfco	carcass fat score, calves	0.00405072	2.29678	3.13841	0.464273
	19-47874708-48724082	cwao	slaughter weight, adults	0.00534411	11.8836	4.6549	0.0106823
	19-47874708-48724082	cwco	slaughter weight, calves	0.0036914	-0.767989	3.33322	0.817777
	19-47874708-48724082	ggd	birth weight	0.00668944	3.04217	3.00327	0.311083
	19-47874708-48724082	ggm	birth weight	0.0058541	-2.68695	3.27716	0.412272
	19-47874708-48724082	hp2	survival heifer period 2	0.00419287	4.56639	8.56641	0.593994
	19-47874708-48724082	lgd	percentage live births	0.00811981	0.735653	4.0664	0.856438
	19-47874708-48724082	lgm	percentage live births	0.00880503	0.81967	4.30518	0.849003
	19-47874708-48724082	ngd	percentage normal births	0.00367972	0.475804	2.63246	0.856568
	19-47874708-48724082	ngm	percentage normal births	0.00326221	-2.21131	4.16824	0.595755
	19-47874708-48724082	nrk	non-return rate cow	0.00051198	-4.7426	6.92774	0.493608
	19-47874708-48724082	nrr	non-return rate heifer	0.000591856	11.6923	7.7563	0.131693
	19-47874708-48724082	p1	survival period 1	0.0046811	7.19323	6.22798	0.248097
	19-47874708-48724082	raz	interval calving to insemination	0.00063857	3.12817	5.34808	0.558605
	19-47874708-48724082	tdd	gestation length	0.00709393	0.0428071	2.6911	0.987309
	19-47874708-48724082	tdm	gestation length	0.00648835	-2.09741	3.28284	0.522888
	19-47874708-48724082	twind	multiple birth	0.00345274	1.22731	3.2909	0.709193
	19-47874708-48724082	twinm	multiple birth	0.000157928	-10.1455	17.0499	0.55181
	19-47874708-48724082	vzk	interval first to last insemination cow	0.000546249	-4.19163	6.17388	0.497183
	19-47874708-48724082	vzr	interval first to last insemination heifer	0.00117592	0.947342	6.71484	0.887805
19-51815015-53213981	19-51815015-53213981	bp2	survival bull period 2	0.00330761	10.543	6.93594	0.128499
	19-51815015-53213981	ccao	carcass conformation score, adults	0.00402844	0.313305	4.67942	0.946618
	19-51815015-53213981	ccco	carcass conformation score, calves	0.00553721	0.505233	2.17125	0.816
	19-51815015-53213981	cfao	carcass fat score, adults	0.00444624	-6.99856	4.07556	0.0859422
	19-51815015-53213981	cfco	carcass fat score, calves	0.00281789	-0.283552	3.17059	0.928739
	19-51815015-53213981	cwao	slaughter weight, adults	0.00430136	-6.82916	4.76357	0.15168
	19-51815015-53213981	cwco	slaughter weight, calves	0.00239941	1.643	3.50003	0.638766
	19-51815015-53213981	ggd	birth weight	0.00412753	3.38541	3.25755	0.298689
	19-51815015-53213981	ggm	birth weight	0.00390273	5.35029	3.34649	0.10987
	19-51815015-53213981	hp2	survival heifer period 2	0.00349406	13.7427	8.61861	0.110815
	19-51815015-53213981	lgd	percentage live births	0.00378925	10.1751	5.11311	0.0465907
	19-51815015-53213981	lgm	percentage live births	0.00440252	6.09995	5.09855	0.231537
	19-51815015-53213981	ngd	percentage normal births	0.00331175	-2.76849	2.45421	0.259297
	19-51815015-53213981	ngm	percentage normal births	0.00211603	8.64418	4.57724	0.0589567
	19-51815015-53213981	nrk	non-return rate cow	0.00112636	2.61422	4.50056	0.561332
	19-51815015-53213981	nrr	non-return rate heifer	0.00130208	1.26706	5.24013	0.808936
	19-51815015-53213981	p1	survival period 1	0.00380339	-0.0831407	6.3369	0.989532
	19-51815015-53213981	raz	interval calving to insemination	0.000957854	-3.37474	3.89384	0.386114
	19-51815015-53213981	tdd	gestation length	0.00464775	4.36951	2.79996	0.118627
	19-51815015-53213981	tdm	gestation length	0.00384004	3.30933	3.60344	0.358421
	19-51815015-53213981	twind	multiple birth	0.00215796	2.859	3.85216	0.457978
	19-51815015-53213981	twinm	multiple birth	0.00126342	-2.00372	6.51496	0.758419
	19-51815015-53213981	vzk	interval first to last insemination cow	0.00100146	-0.801517	4.23894	0.850027
	19-51815015-53213981	vzr	interval first to last insemination heifer	0.00164628	1.1809	5.4248	0.827674
19-9726237-10819756	19-9726237-10819756	bp2	survival bull period 2	0.0603638	-3.87112	1.86703	0.038134
	19-9726237-10819756	ccao	carcass conformation score, adults	0.0617299	-1.38327	1.44666	0.338979
	19-9726237-10819756	ccco	carcass conformation score, calves	0.0595493	0.413575	0.808719	0.609074
	19-9726237-10819756	cfao	carcass fat score, adults	0.0633252	0.589681	1.24828	0.636645
	19-9726237-10819756	cfco	carcass fat score, calves	0.0635787	-0.582145	0.902077	0.518708
	19-9726237-10819756	cwao	slaughter weight, adults	0.0624348	-1.1721	1.43588	0.414335
	19-9726237-10819756	cwco	slaughter weight, calves	0.0649686	-0.60792	0.878251	0.488815
	19-9726237-10819756	ggd	birth weight	0.0594933	-2.42446	1.03564	0.0192312
	19-9726237-10819756	ggm	birth weight	0.0622936	-3.79581	1.06328	0.000357126
	19-9726237-10819756	hp2	survival heifer period 2	0.0642907	-3.4031	2.30973	0.140649
	19-9726237-10819756	lgd	percentage live births	0.0546734	-9.44162	1.55199	1.17558e-09
	19-9726237-10819756	lgm	percentage live births	0.0578616	-6.02911	1.60597	0.000173914
	19-9726237-10819756	ngd	percentage normal births	0.059685	1.77596	0.760445	0.0195215
	19-9726237-10819756	ngm	percentage normal births	0.0612767	-0.132773	1.0846	0.90257
	19-9726237-10819756	nrk	non-return rate cow	0.0634856	-0.224455	0.82164	0.784716
	19-9726237-10819756	nrr	non-return rate heifer	0.0619081	-0.565584	0.983856	0.565383
	19-9726237-10819756	p1	survival period 1	0.0608543	-6.05393	1.81376	0.000844522
	19-9726237-10819756	raz	interval calving to insemination	0.0653736	-0.0768597	0.714196	0.9143
	19-9726237-10819756	tdd	gestation length	0.0583415	-1.73068	0.955115	0.0699845
	19-9726237-10819756	tdm	gestation length	0.05866	-0.864908	1.12888	0.443578
	19-9726237-10819756	twind	multiple birth	0.0645231	-1.56387	0.818054	0.0559159
	19-9726237-10819756	twinm	multiple birth	0.0696462	0.534336	1.15162	0.642658
	19-9726237-10819756	vzk	interval first to last insemination cow	0.0659141	-0.0493047	0.766509	0.948713
	19-9726237-10819756	vzr	interval first to last insemination heifer	0.0700847	0.288748	1.08218	0.789607
20-22655940-23695033	20-22655940-23695033	bp2	survival bull period 2	0.00248071	8.93281	8.12776	0.271747
	20-22655940-23695033	ccao	carcass conformation score, adults	0.00236967	3.5558	6.0077	0.553935
	20-22655940-23695033	ccco	carcass conformation score, calves	0.00553721	-1.74156	2.33353	0.455476
	20-22655940-23695033	cfao	carcass fat score, adults	0.00215575	-6.63942	5.72384	0.246065
	20-22655940-23695033	cfco	carcass fat score, calves	0.00140895	-5.14575	4.38816	0.240938
	20-22655940-23695033	cwao	slaughter weight, adults	0.00208551	0.779392	6.69214	0.907285
	20-22655940-23695033	cwco	slaughter weight, calves	0.00110742	4.28431	4.80493	0.372582
	20-22655940-23695033	ggd	birth weight	0.0039852	-0.935654	3.51274	0.789962
	20-22655940-23695033	ggm	birth weight	0.00465326	1.67751	3.22892	0.603392
	20-22655940-23695033	hp2	survival heifer period 2	0.00244584	-1.22977	10.7394	0.908833
	20-22655940-23695033	lgd	percentage live births	0.00793937	-4.00963	3.89621	0.303428
	20-22655940-23695033	lgm	percentage live births	0.00733753	3.21818	4.27213	0.451273
	20-22655940-23695033	ngd	percentage normal births	0.00220783	-2.24546	2.95805	0.447792
	20-22655940-23695033	ngm	percentage normal births	0.00335038	8.6721	3.82098	0.0232318
	20-22655940-23695033	nrk	non-return rate cow	0.00051198	-3.0243	6.11071	0.620658
	20-22655940-23695033	nrr	non-return rate heifer	0.000473485	-2.76323	7.99766	0.729715
	20-22655940-23695033	p1	survival period 1	0.00234055	-5.94172	8.26259	0.472073
	20-22655940-23695033	raz	interval calving to insemination	0.000478927	3.78131	4.99379	0.448928
	20-22655940-23695033	tdd	gestation length	0.00513699	-2.50004	2.81988	0.375308
	20-22655940-23695033	tdm	gestation length	0.00410487	-3.68919	3.71648	0.320878
	20-22655940-23695033	twind	multiple birth	0.00129478	2.92309	4.81703	0.543968
	20-22655940-23695033	twinm	multiple birth	0.000631712	6.60001	8.55024	0.440168
	20-22655940-23695033	vzk	interval first to last insemination cow	0.000546249	1.63505	5.20796	0.753557
	20-22655940-23695033	vzr	interval first to last insemination heifer	0.000470367	-1.81014	9.77443	0.853079
20-34128804-35304566	20-34128804-35304566	bp2	survival bull period 2	0.00358324	3.03693	6.50187	0.640438
	20-34128804-35304566	ccao	carcass conformation score, adults	0.00556872	2.92623	4.11113	0.476599
	20-34128804-35304566	ccco	carcass conformation score, calves	0.00748009	0.0183104	1.95362	0.992522
	20-34128804-35304566	cfao	carcass fat score, adults	0.00579359	0.643909	3.66193	0.860421
	20-34128804-35304566	cfco	carcass fat score, calves	0.00281789	3.4734	3.14231	0.269001
	20-34128804-35304566	cwao	slaughter weight, adults	0.0056048	7.2657	4.26819	0.0887009
	20-34128804-35304566	cwco	slaughter weight, calves	0.00276855	8.94634	3.26335	0.00611673
	20-34128804-35304566	ggd	birth weight	0.00654711	2.11314	2.71393	0.436198
	20-34128804-35304566	ggm	birth weight	0.00780546	2.10393	2.67929	0.432303
	20-34128804-35304566	hp2	survival heifer period 2	0.00419287	12.0371	7.71436	0.118676
	20-34128804-35304566	lgd	percentage live births	0.0126308	-2.03102	3.18963	0.524284
	20-34128804-35304566	lgm	percentage live births	0.0136268	-1.93469	3.30329	0.558087
	20-34128804-35304566	ngd	percentage normal births	0.00382691	-3.65102	2.32349	0.116101
	20-34128804-35304566	ngm	percentage normal births	0.00564274	-7.94022	3.18626	0.0127019
	20-34128804-35304566	nrk	non-return rate cow	0.000819169	0.612142	4.97866	0.902144
	20-34128804-35304566	nrr	non-return rate heifer	0.000828598	2.56911	6.18819	0.678022
	20-34128804-35304566	p1	survival period 1	0.00351083	-2.04277	6.3535	0.747818
	20-34128804-35304566	raz	interval calving to insemination	0.000878033	4.13673	3.86772	0.284821
	20-34128804-35304566	tdd	gestation length	0.00819472	0.911449	2.27771	0.689039
	20-34128804-35304566	tdm	gestation length	0.00635593	-0.44522	2.89767	0.877888
	20-34128804-35304566	twind	multiple birth	0.00323694	-3.5572	3.16481	0.261019
	20-34128804-35304566	twinm	multiple birth	0.00189514	-2.83675	5.59344	0.612045
	20-34128804-35304566	vzk	interval first to last insemination cow	0.000819374	6.40877	4.36561	0.142101
	20-34128804-35304566	vzr	interval first to last insemination heifer	0.00164628	9.01387	5.27122	0.087263
20-42147837-43447120	20-42147837-43447120	bp2	survival bull period 2	0.00441014	-0.189618	6.10333	0.975215
	20-42147837-43447120	ccao	carcass conformation score, adults	0.00509479	1.72202	4.23711	0.684438
	20-42147837-43447120	ccco	carcass conformation score, calves	0.00660579	1.1329	2.07878	0.585765
	20-42147837-43447120	cfao	carcass fat score, adults	0.00511991	1.41005	3.86339	0.715128
	20-42147837-43447120	cfco	carcass fat score, calves	0.00317013	-0.385881	3.11155	0.901303
	20-42147837-43447120	cwao	slaughter weight, adults	0.00495308	2.47017	4.50493	0.583469
	20-42147837-43447120	cwco	slaughter weight, calves	0.00313769	7.25308	3.20268	0.0235317
	20-42147837-43447120	ggd	birth weight	0.00725875	1.27204	2.68174	0.635263
	20-42147837-43447120	ggm	birth weight	0.00795557	5.97567	2.74626	0.0295605
	20-42147837-43447120	hp2	survival heifer period 2	0.00454228	0.724016	7.65194	0.924618
	20-42147837-43447120	lgd	percentage live births	0.0129917	-0.324219	3.26573	0.920917
	20-42147837-43447120	lgm	percentage live births	0.0142558	-0.106103	3.39921	0.975099
	20-42147837-43447120	ngd	percentage normal births	0.0039005	-3.22861	2.42412	0.182904
	20-42147837-43447120	ngm	percentage normal births	0.00599542	-8.08512	3.15581	0.0104078
	20-42147837-43447120	nrk	non-return rate cow	0.00102396	-2.86128	4.65968	0.539182
	20-42147837-43447120	nrr	non-return rate heifer	0.00118371	0.563796	5.4151	0.917078
	20-42147837-43447120	p1	survival period 1	0.00380339	-6.87389	6.29432	0.274799
	20-42147837-43447120	raz	interval calving to insemination	0.0011175	0.87542	3.66443	0.811186
	20-42147837-43447120	tdd	gestation length	0.00819472	-1.72703	2.3399	0.460468
	20-42147837-43447120	tdm	gestation length	0.00675318	-5.25317	2.93113	0.0731009
	20-42147837-43447120	twind	multiple birth	0.00366854	-3.39273	3.03497	0.263619
	20-42147837-43447120	twinm	multiple birth	0.00205306	-0.734824	5.4335	0.892423
	20-42147837-43447120	vzk	interval first to last insemination cow	0.000910415	1.41838	4.38536	0.746366
	20-42147837-43447120	vzr	interval first to last insemination heifer	0.00235183	1.94472	4.66116	0.67652
20-50058036-51370414	20-50058036-51370414	bp2	survival bull period 2	0.00358324	-3.19335	6.22698	0.608074
	20-50058036-51370414	ccao	carcass conformation score, adults	0.00402844	-9.97476	4.28415	0.0198964
	20-50058036-51370414	ccco	carcass conformation score, calves	0.00417719	-4.44862	2.26089	0.0491096
	20-50058036-51370414	cfao	carcass fat score, adults	0.00377257	7.97709	4.1356	0.0537455
	20-50058036-51370414	cfco	carcass fat score, calves	0.00246566	2.79869	2.999	0.350712
	20-50058036-51370414	cwao	slaughter weight, adults	0.00377998	-0.362213	4.76881	0.939455
	20-50058036-51370414	cwco	slaughter weight, calves	0.00258398	-5.29674	3.10625	0.0881598
	20-50058036-51370414	ggd	birth weight	0.0039852	-4.81256	2.93099	0.100598
	20-50058036-51370414	ggm	birth weight	0.00450315	4.70671	2.77483	0.0898451
	20-50058036-51370414	hp2	survival heifer period 2	0.00349406	-11.7089	8.18463	0.152545
	20-50058036-51370414	lgd	percentage live births	0.00595453	-2.45556	3.5003	0.482973
	20-50058036-51370414	lgm	percentage live births	0.00461216	1.63507	4.09475	0.689666
	20-50058036-51370414	ngd	percentage normal births	0.00279659	1.87346	2.25905	0.406925
	20-50058036-51370414	ngm	percentage normal births	0.00335038	-0.235062	3.19754	0.941397
	20-50058036-51370414	nrk	non-return rate cow	0.00163834	-0.995394	3.39281	0.769229
	20-50058036-51370414	nrr	non-return rate heifer	0.00153883	-4.06665	4.47236	0.3632
	20-50058036-51370414	p1	survival period 1	0.00380339	2.23678	5.86146	0.702752
	20-50058036-51370414	raz	interval calving to insemination	0.00135696	3.26604	2.97108	0.271648
	20-50058036-51370414	tdd	gestation length	0.00477006	-1.07717	2.33952	0.645212
	20-50058036-51370414	tdm	gestation length	0.00370763	-3.69929	3.16744	0.242842
	20-50058036-51370414	twind	multiple birth	0.00280535	-2.15692	3.26495	0.508851
	20-50058036-51370414	twinm	multiple birth	0.00173721	-8.03957	5.22231	0.123691
	20-50058036-51370414	vzk	interval first to last insemination cow	0.00154771	-0.878788	3.107	0.777298
	20-50058036-51370414	vzr	interval first to last insemination heifer	0.00188147	-0.870578	4.83105	0.856992
20-51843538-53347823	20-51843538-53347823	bp2	survival bull period 2	0.00606395	10.9626	5.31794	0.0392618
	20-51843538-53347823	ccao	carcass conformation score, adults	0.00699052	-1.46487	3.87805	0.705629
	20-51843538-53347823	ccco	carcass conformation score, calves	0.0088401	1.78943	1.88285	0.341916
	20-51843538-53347823	cfao	carcass fat score, adults	0.00673673	3.42874	3.46451	0.322332
	20-51843538-53347823	cfco	carcass fat score, calves	0.00422684	2.58162	2.83501	0.362494
	20-51843538-53347823	cwao	slaughter weight, adults	0.00664755	3.57754	3.99927	0.371028
	20-51843538-53347823	cwco	slaughter weight, calves	0.00424511	5.85535	2.88077	0.0420966
	20-51843538-53347823	ggd	birth weight	0.00839738	1.49853	2.5771	0.560918
	20-51843538-53347823	ggm	birth weight	0.00945662	2.70157	2.65598	0.309077
	20-51843538-53347823	hp2	survival heifer period 2	0.00628931	10.0989	6.64699	0.128682
	20-51843538-53347823	lgd	percentage live births	0.0147961	-3.78549	3.16859	0.232207
	20-51843538-53347823	lgm	percentage live births	0.0148847	-3.24346	3.41847	0.342719
	20-51843538-53347823	ngd	percentage normal births	0.00448926	-1.60102	2.31268	0.488762
	20-51843538-53347823	ngm	percentage normal births	0.00608358	-9.93673	3.18301	0.00179746
	20-51843538-53347823	nrk	non-return rate cow	0.000716772	-11.11	5.67901	0.0504259
	20-51843538-53347823	nrr	non-return rate heifer	0.000828598	-2.65644	6.52231	0.683799
	20-51843538-53347823	p1	survival period 1	0.00555881	12.9616	5.34244	0.0152597
	20-51843538-53347823	raz	interval calving to insemination	0.000957854	6.89367	4.24122	0.104078
	20-51843538-53347823	tdd	gestation length	0.00990705	0.115957	2.22161	0.958373
	20-51843538-53347823	tdm	gestation length	0.0078125	-2.23093	2.81731	0.428439
	20-51843538-53347823	twind	multiple birth	0.00474752	-1.87941	2.69998	0.486377
	20-51843538-53347823	twinm	multiple birth	0.00189514	-3.20061	5.81719	0.582183
	20-51843538-53347823	vzk	interval first to last insemination cow	0.000728332	-0.984112	5.10766	0.847215
	20-51843538-53347823	vzr	interval first to last insemination heifer	0.00164628	-3.04428	5.62804	0.588567
20-63882214-64948571	20-63882214-64948571	bp2	survival bull period 2	0.0016538	3.24003	9.81594	0.741341
	20-63882214-64948571	ccao	carcass conformation score, adults	0.0021327	0.450655	6.52053	0.9449
	20-63882214-64948571	ccco	carcass conformation score, calves	0.00408005	-3.19566	2.66163	0.22989
	20-63882214-64948571	cfao	carcass fat score, adults	0.00215575	-15.5119	5.86357	0.00815767
	20-63882214-64948571	cfco	carcass fat score, calves	0.000528355	-3.89604	6.47386	0.5473
	20-63882214-64948571	cwao	slaughter weight, adults	0.00208551	-3.15532	6.8399	0.644575
	20-63882214-64948571	cwco	slaughter weight, calves	0.00055371	-5.28215	6.75856	0.434479
	20-63882214-64948571	ggd	birth weight	0.00256191	-2.48616	4.03336	0.537631
	20-63882214-64948571	ggm	birth weight	0.00480336	7.28694	3.45645	0.0350124
	20-63882214-64948571	hp2	survival heifer period 2	0.00174703	-9.44246	12.3597	0.444884
	20-63882214-64948571	lgd	percentage live births	0.00703717	-1.17409	4.06761	0.772854
	20-63882214-64948571	lgm	percentage live births	0.00628931	9.42355	4.65062	0.0427338
	20-63882214-64948571	ngd	percentage normal births	0.0013247	-2.89423	3.61705	0.423617
	20-63882214-64948571	ngm	percentage normal births	0.00308588	8.71363	4.05653	0.0317099
	20-63882214-64948571	nrk	non-return rate cow	0.000307188	-5.90071	7.94696	0.457777
	20-63882214-64948571	nrr	non-return rate heifer	0.000355114	-8.18095	9.3039	0.379237
	20-63882214-64948571	p1	survival period 1	0.00146284	-1.63124	10.1379	0.872168
	20-63882214-64948571	raz	interval calving to insemination	0.000239464	5.15396	7.16093	0.471689
	20-63882214-64948571	tdd	gestation length	0.00477006	-5.50066	2.92039	0.0596281
	20-63882214-64948571	tdm	gestation length	0.00304555	-13.7089	4.03932	0.00068915
	20-63882214-64948571	twind	multiple birth	0.000863185	2.71693	5.97508	0.649318
	20-63882214-64948571	twinm	multiple birth	0.000315856	27.7756	12.4029	0.0251269
	20-63882214-64948571	vzk	interval first to last insemination cow	0.000273125	-3.80965	7.48077	0.610571
	20-63882214-64948571	vzr	interval first to last insemination heifer	0.000470367	-1.81014	9.77443	0.853079
21-19368258-20362870	21-19368258-20362870	bp2	survival bull period 2	0.00882029	-0.620892	4.47147	0.889564
	21-19368258-20362870	ccao	carcass conformation score, adults	0.0103081	4.4569	3.13482	0.155101
	21-19368258-20362870	ccco	carcass conformation score, calves	0.0147659	0.847258	1.39143	0.542583
	21-19368258-20362870	cfao	carcass fat score, adults	0.00902722	5.90159	2.95975	0.0461579
	21-19368258-20362870	cfco	carcass fat score, calves	0.0100387	-3.51905	1.88355	0.0617201
	21-19368258-20362870	cwao	slaughter weight, adults	0.00912409	4.15743	3.3713	0.217508
	21-19368258-20362870	cwco	slaughter weight, calves	0.00978221	-0.283581	1.9541	0.884615
	21-19368258-20362870	ggd	birth weight	0.0125249	1.60118	2.01203	0.426146
	21-19368258-20362870	ggm	birth weight	0.0121585	2.08211	2.06101	0.312382
	21-19368258-20362870	hp2	survival heifer period 2	0.00838574	4.46755	5.80455	0.4415
	21-19368258-20362870	lgd	percentage live births	0.0149765	-1.51046	2.73398	0.580623
	21-19368258-20362870	lgm	percentage live births	0.0167715	5.35229	2.76883	0.0532294
	21-19368258-20362870	ngd	percentage normal births	0.0105976	-0.27732	1.45179	0.84851
	21-19368258-20362870	ngm	percentage normal births	0.0114618	-0.596543	2.1315	0.779578
	21-19368258-20362870	nrk	non-return rate cow	0.0077821	-2.43195	1.92479	0.206413
	21-19368258-20362870	nrr	non-return rate heifer	0.00769413	-2.39507	2.40221	0.318751
	21-19368258-20362870	p1	survival period 1	0.00848449	-7.26851	4.39425	0.0981083
	21-19368258-20362870	raz	interval calving to insemination	0.00798212	-1.94779	1.52882	0.202648
	21-19368258-20362870	tdd	gestation length	0.0128425	0.286499	1.77502	0.871773
	21-19368258-20362870	tdm	gestation length	0.0125794	0.134944	2.11306	0.94908
	21-19368258-20362870	twind	multiple birth	0.00949504	2.68671	1.93187	0.164308
	21-19368258-20362870	twinm	multiple birth	0.00710676	-0.487615	3.06853	0.873741
	21-19368258-20362870	vzk	interval first to last insemination cow	0.00782957	-1.8725	1.7256	0.277864
	21-19368258-20362870	vzr	interval first to last insemination heifer	0.00682032	2.17634	3.07679	0.479353
2-120284002-121473182	2-120284002-121473182	bp2	survival bull period 2	0.00413451	-2.83793	6.20668	0.6475
	2-120284002-121473182	ccao	carcass conformation score, adults	0.00450237	-1.73516	4.37659	0.691763
	2-120284002-121473182	ccco	carcass conformation score, calves	0.00680008	-1.06623	1.89934	0.574546
	2-120284002-121473182	cfao	carcass fat score, adults	0.00471571	-5.14802	3.95921	0.19351
	2-120284002-121473182	cfco	carcass fat score, calves	0.00281789	1.34217	3.10256	0.665305
	2-120284002-121473182	cwao	slaughter weight, adults	0.00456204	2.37323	4.6329	0.608473
	2-120284002-121473182	cwco	slaughter weight, calves	0.00295312	-0.651635	3.18974	0.838126
	2-120284002-121473182	ggd	birth weight	0.00512383	1.83414	2.96302	0.535909
	2-120284002-121473182	ggm	birth weight	0.00570399	1.47542	2.89775	0.610639
	2-120284002-121473182	hp2	survival heifer period 2	0.00419287	7.44546	8.11256	0.35874
	2-120284002-121473182	lgd	percentage live births	0.00667629	1.4268	3.95683	0.718405
	2-120284002-121473182	lgm	percentage live births	0.00607966	1.93379	4.35721	0.657178
	2-120284002-121473182	ngd	percentage normal births	0.00382691	0.906586	2.27084	0.689725
	2-120284002-121473182	ngm	percentage normal births	0.00335038	-2.79885	3.82729	0.464603
	2-120284002-121473182	nrk	non-return rate cow	0.00174073	-0.325626	3.87179	0.932975
	2-120284002-121473182	nrr	non-return rate heifer	0.00177557	-2.24291	4.72733	0.635174
	2-120284002-121473182	p1	survival period 1	0.00438853	6.4029	5.95022	0.281893
	2-120284002-121473182	raz	interval calving to insemination	0.00159642	2.71616	3.10387	0.381526
	2-120284002-121473182	tdd	gestation length	0.00513699	2.6565	2.6279	0.312072
	2-120284002-121473182	tdm	gestation length	0.00476695	5.34973	3.24953	0.0997004
	2-120284002-121473182	twind	multiple birth	0.00323694	0.440388	3.20835	0.890823
	2-120284002-121473182	twinm	multiple birth	0.00173721	7.99861	5.56127	0.150357
	2-120284002-121473182	vzk	interval first to last insemination cow	0.00163875	1.98935	3.49232	0.568924
	2-120284002-121473182	vzr	interval first to last insemination heifer	0.00211665	6.29454	4.92745	0.201446
2-127933873-129004898	2-127933873-129004898	bp2	survival bull period 2	0.00358324	-5.62753	7.13441	0.430236
	2-127933873-129004898	ccao	carcass conformation score, adults	0.00473934	0.711818	4.71226	0.879931
	2-127933873-129004898	ccco	carcass conformation score, calves	0.00806295	-1.22809	1.95687	0.53028
	2-127933873-129004898	cfao	carcass fat score, adults	0.00538938	5.94904	4.0416	0.141034
	2-127933873-129004898	cfco	carcass fat score, calves	0.00317013	-3.93225	3.36179	0.242126
	2-127933873-129004898	cwao	slaughter weight, adults	0.00521376	11.2794	4.70291	0.0164674
	2-127933873-129004898	cwco	slaughter weight, calves	0.00258398	-1.16273	3.7014	0.75342
	2-127933873-129004898	ggd	birth weight	0.00640478	2.38016	2.84672	0.403096
	2-127933873-129004898	ggm	birth weight	0.0058541	-1.20857	2.85473	0.672033
	2-127933873-129004898	hp2	survival heifer period 2	0.00314465	-0.813718	9.53771	0.93201
	2-127933873-129004898	lgd	percentage live births	0.00920245	-1.31857	3.42775	0.700479
	2-127933873-129004898	lgm	percentage live births	0.00754717	3.71372	4.11405	0.366689
	2-127933873-129004898	ngd	percentage normal births	0.00345893	-1.05752	2.51945	0.674675
	2-127933873-129004898	ngm	percentage normal births	0.00370305	-0.984431	3.70929	0.790705
	2-127933873-129004898	nrk	non-return rate cow	0.00051198	-17.1325	6.8688	0.0126222
	2-127933873-129004898	nrr	non-return rate heifer	0.000473485	-11.4477	8.64084	0.185225
	2-127933873-129004898	p1	survival period 1	0.00409596	-5.37804	6.54347	0.411138
	2-127933873-129004898	raz	interval calving to insemination	0.00063857	-4.84886	4.97823	0.33005
	2-127933873-129004898	tdd	gestation length	0.00697162	0.753031	2.45667	0.759204
	2-127933873-129004898	tdm	gestation length	0.00648835	3.9943	3.05637	0.191254
	2-127933873-129004898	twind	multiple birth	0.00215796	0.734285	3.97602	0.853481
	2-127933873-129004898	twinm	multiple birth	0.000157928	-10.1455	17.0499	0.55181
	2-127933873-129004898	vzk	interval first to last insemination cow	0.000546249	-14.9891	6.13522	0.0145607
	2-127933873-129004898	vzr	interval first to last insemination heifer	0.000940734	-12.4786	7.49711	0.0960206
22-18499781-19588204	22-18499781-19588204	bp2	survival bull period 2	0.00551268	-2.93864	4.97793	0.554967
	22-18499781-19588204	ccao	carcass conformation score, adults	0.00521327	-0.495908	3.63795	0.891572
	22-18499781-19588204	ccco	carcass conformation score, calves	0.00378861	1.35232	2.19562	0.537949
	22-18499781-19588204	cfao	carcass fat score, adults	0.00471571	2.47033	3.60326	0.492976
	22-18499781-19588204	cfco	carcass fat score, calves	0.0038746	2.07806	2.3797	0.38253
	22-18499781-19588204	cwao	slaughter weight, adults	0.00469239	-0.994405	4.18951	0.812381
	22-18499781-19588204	cwco	slaughter weight, calves	0.00406054	4.67971	2.44315	0.0554359
	22-18499781-19588204	ggd	birth weight	0.00540848	-2.66786	2.47885	0.281817
	22-18499781-19588204	ggm	birth weight	0.00525368	3.00568	2.53187	0.235172
	22-18499781-19588204	hp2	survival heifer period 2	0.00524109	-1.77252	6.45394	0.783592
	22-18499781-19588204	lgd	percentage live births	0.00631541	5.39898	3.36055	0.108147
	22-18499781-19588204	lgm	percentage live births	0.00461216	3.11017	4.01501	0.438556
	22-18499781-19588204	ngd	percentage normal births	0.00323815	1.72708	2.08322	0.407082
	22-18499781-19588204	ngm	percentage normal births	0.00308588	-1.42095	3.28921	0.66574
	22-18499781-19588204	nrk	non-return rate cow	0.00163834	-2.56974	3.41178	0.451332
	22-18499781-19588204	nrr	non-return rate heifer	0.00201231	-6.82524	3.85875	0.0769324
	22-18499781-19588204	p1	survival period 1	0.00555881	0.878025	4.7833	0.854358
	22-18499781-19588204	raz	interval calving to insemination	0.00143678	5.30679	2.87342	0.0647684
	22-18499781-19588204	tdd	gestation length	0.00587084	-2.59738	2.14126	0.225125
	22-18499781-19588204	tdm	gestation length	0.00529661	-6.6676	2.6375	0.0114716
	22-18499781-19588204	twind	multiple birth	0.00388433	1.28671	2.74601	0.639374
	22-18499781-19588204	twinm	multiple birth	0.00252685	-5.06743	4.33724	0.242664
	22-18499781-19588204	vzk	interval first to last insemination cow	0.00145666	3.31674	3.19039	0.298525
	22-18499781-19588204	vzr	interval first to last insemination heifer	0.0028222	-0.969851	3.8947	0.803347
22-311724-1277064	22-311724-1277064	bp2	survival bull period 2	0.00578831	8.20552	5.75351	0.153818
	22-311724-1277064	ccao	carcass conformation score, adults	0.00580569	7.06155	4.19205	0.0920835
	22-311724-1277064	ccco	carcass conformation score, calves	0.00748009	-0.0908678	1.86345	0.961108
	22-311724-1277064	cfao	carcass fat score, adults	0.00633252	0.125333	3.63309	0.97248
	22-311724-1277064	cfco	carcass fat score, calves	0.00369849	-1.1472	3.057	0.707459
	22-311724-1277064	cwao	slaughter weight, adults	0.00612617	3.63174	4.22834	0.390394
	22-311724-1277064	cwco	slaughter weight, calves	0.0036914	-2.58062	3.15241	0.413006
	22-311724-1277064	ggd	birth weight	0.00612013	4.53463	2.959	0.125403
	22-311724-1277064	ggm	birth weight	0.00615431	3.73992	3.13947	0.233552
	22-311724-1277064	hp2	survival heifer period 2	0.0059399	10.4256	7.22966	0.149287
	22-311724-1277064	lgd	percentage live births	0.00721761	6.13741	4.27866	0.151451
	22-311724-1277064	lgm	percentage live births	0.00628931	10.3936	4.7279	0.027924
	22-311724-1277064	ngd	percentage normal births	0.00367972	-0.479316	2.35482	0.838708
	22-311724-1277064	ngm	percentage normal births	0.00299771	-0.324225	4.18732	0.938281
	22-311724-1277064	nrk	non-return rate cow	0.000921565	-5.86051	4.96913	0.238246
	22-311724-1277064	nrr	non-return rate heifer	0.00106534	-3.51678	5.95007	0.554488
	22-311724-1277064	p1	survival period 1	0.00614394	1.91545	5.50908	0.728074
	22-311724-1277064	raz	interval calving to insemination	0.000957854	-1.63939	3.88934	0.673383
	22-311724-1277064	tdd	gestation length	0.00599315	4.28845	2.70818	0.113304
	22-311724-1277064	tdm	gestation length	0.00529661	3.45607	3.33891	0.300628
	22-311724-1277064	twind	multiple birth	0.00388433	-0.245775	3.03653	0.93549
	22-311724-1277064	twinm	multiple birth	0.000947568	-1.08614	7.54805	0.885582
	22-311724-1277064	vzk	interval first to last insemination cow	0.000819374	-4.8293	4.65021	0.299032
	22-311724-1277064	vzr	interval first to last insemination heifer	0.00164628	3.17953	5.82797	0.585365
2-27617503-28482635	2-27617503-28482635	bp2	survival bull period 2	0.00496141	-1.37481	5.951	0.817298
	2-27617503-28482635	ccao	carcass conformation score, adults	0.0056872	-5.07511	4.24316	0.23167
	2-27617503-28482635	ccco	carcass conformation score, calves	0.00767437	-2.19417	1.98327	0.268582
	2-27617503-28482635	cfao	carcass fat score, adults	0.00619779	3.64932	3.65192	0.317655
	2-27617503-28482635	cfco	carcass fat score, calves	0.00493131	-3.14554	2.89727	0.277616
	2-27617503-28482635	cwao	slaughter weight, adults	0.00599583	7.52836	4.25213	0.0766451
	2-27617503-28482635	cwco	slaughter weight, calves	0.00424511	4.63918	3.04118	0.127146
	2-27617503-28482635	ggd	birth weight	0.00654711	3.93004	2.93778	0.180975
	2-27617503-28482635	ggm	birth weight	0.00540378	3.21275	3.21421	0.31753
	2-27617503-28482635	hp2	survival heifer period 2	0.00524109	-1.56749	7.43775	0.833084
	2-27617503-28482635	lgd	percentage live births	0.00793937	6.75041	4.04739	0.0953465
	2-27617503-28482635	lgm	percentage live births	0.00838574	7.14785	4.24344	0.092095
	2-27617503-28482635	ngd	percentage normal births	0.00345893	-2.54052	2.55726	0.32049
	2-27617503-28482635	ngm	percentage normal births	0.00326221	-1.9008	4.10238	0.64312
	2-27617503-28482635	nrk	non-return rate cow	0.00051198	-12.332	6.31908	0.0509924
	2-27617503-28482635	nrr	non-return rate heifer	0.000710227	8.72153	6.79558	0.199348
	2-27617503-28482635	p1	survival period 1	0.00555881	-1.05472	5.55157	0.84932
	2-27617503-28482635	raz	interval calving to insemination	0.00063857	-0.728663	4.81019	0.879594
	2-27617503-28482635	tdd	gestation length	0.0066047	-1.64078	2.69068	0.541994
	2-27617503-28482635	tdm	gestation length	0.00635593	1.77001	3.19598	0.5797
	2-27617503-28482635	twind	multiple birth	0.00431593	0.861429	2.9237	0.768271
	2-27617503-28482635	twinm	multiple birth	0.000947568	-6.20757	7.41961	0.402793
	2-27617503-28482635	vzk	interval first to last insemination cow	0.000455208	-10.2932	5.91588	0.0818729
	2-27617503-28482635	vzr	interval first to last insemination heifer	0.0014111	0.0945475	5.83578	0.987074
23-24736986-25781822	23-24736986-25781822	bp2	survival bull period 2	0	5.15395	7.05496	0.465059
	23-24736986-25781822	ccao	carcass conformation score, adults	0	4.61234	5.51778	0.403209
	23-24736986-25781822	ccco	carcass conformation score, calves	0	-0.963579	2.25297	0.668875
	23-24736986-25781822	cfao	carcass fat score, adults	0	7.11415	4.8835	0.145179
	23-24736986-25781822	cfco	carcass fat score, calves	0	0.0781804	3.59237	0.982637
	23-24736986-25781822	cwao	slaughter weight, adults	0	4.27232	5.70693	0.454086
	23-24736986-25781822	cwco	slaughter weight, calves	0	1.30719	3.80021	0.730862
	23-24736986-25781822	ggd	birth weight	0	-2.49688	3.73385	0.503677
	23-24736986-25781822	ggm	birth weight	0	-0.280668	3.86233	0.94207
	23-24736986-25781822	hp2	survival heifer period 2	0	-2.82159	9.3882	0.76376
	23-24736986-25781822	lgd	percentage live births	0	8.55629	5.5876	0.125695
	23-24736986-25781822	lgm	percentage live births	0	11.4804	5.79602	0.047621
	23-24736986-25781822	ngd	percentage normal births	0	2.39077	2.82674	0.397681
	23-24736986-25781822	ngm	percentage normal births	0	7.00325	5.27863	0.184602
	23-24736986-25781822	nrk	non-return rate cow	0	2.75111	5.14362	0.592747
	23-24736986-25781822	nrr	non-return rate heifer	0	4.44969	6.50461	0.493923
	23-24736986-25781822	p1	survival period 1	0	0.469082	6.80186	0.945018
	23-24736986-25781822	raz	interval calving to insemination	0	7.58532	4.30486	0.0780629
	23-24736986-25781822	tdd	gestation length	0	-1.49413	3.33482	0.654125
	23-24736986-25781822	tdm	gestation length	0	0.273236	4.20809	0.948229
	23-24736986-25781822	twind	multiple birth	0	-1.75717	3.9488	0.656328
	23-24736986-25781822	twinm	multiple birth	0	2.32658	10.1022	0.817855
	23-24736986-25781822	vzk	interval first to last insemination cow	0	5.54962	4.66465	0.234158
	23-24736986-25781822	vzr	interval first to last insemination heifer	0	15.3534	7.05628	0.0295668
23-39600366-40609442	23-39600366-40609442	bp2	survival bull period 2	0	0.572753	6.74999	0.932379
	23-39600366-40609442	ccao	carcass conformation score, adults	0	-9.1439	4.1477	0.0274843
	23-39600366-40609442	ccco	carcass conformation score, calves	0	-0.790526	1.93376	0.682685
	23-39600366-40609442	cfao	carcass fat score, adults	0	-7.36246	3.68929	0.0459741
	23-39600366-40609442	cfco	carcass fat score, calves	0	2.56409	3.31644	0.439436
	23-39600366-40609442	cwao	slaughter weight, adults	0	1.41121	4.27521	0.741331
	23-39600366-40609442	cwco	slaughter weight, calves	0	6.168	3.44492	0.0733798
	23-39600366-40609442	ggd	birth weight	0	5.89759	2.83232	0.03732
	23-39600366-40609442	ggm	birth weight	0	9.30369	2.76947	0.000781171
	23-39600366-40609442	hp2	survival heifer period 2	0	1.39445	8.25671	0.865885
	23-39600366-40609442	lgd	percentage live births	0	2.60317	3.34124	0.43592
	23-39600366-40609442	lgm	percentage live births	0	4.16013	3.56631	0.243408
	23-39600366-40609442	ngd	percentage normal births	0	-8.53566	2.57839	0.000931434
	23-39600366-40609442	ngm	percentage normal births	0	-6.71267	3.42801	0.0502088
	23-39600366-40609442	nrk	non-return rate cow	0	-2.04112	7.01491	0.771075
	23-39600366-40609442	nrr	non-return rate heifer	0	-5.96667	7.45209	0.423322
	23-39600366-40609442	p1	survival period 1	0	7.04062	6.41387	0.272327
	23-39600366-40609442	raz	interval calving to insemination	0	-0.892741	5.40378	0.868781
	23-39600366-40609442	tdd	gestation length	0	2.54125	2.35627	0.280808
	23-39600366-40609442	tdm	gestation length	0	0.285095	3.1313	0.927455
	23-39600366-40609442	twind	multiple birth	0	0.640383	3.23101	0.842889
	23-39600366-40609442	twinm	multiple birth	0	-6.16354	7.66063	0.421065
	23-39600366-40609442	vzk	interval first to last insemination cow	0	-3.82633	6.5902	0.561505
	23-39600366-40609442	vzr	interval first to last insemination heifer	0	-4.74074	6.3676	0.456568
23-6007449-7059438	23-6007449-7059438	bp2	survival bull period 2	0	-2.21692	6.16443	0.719123
	23-6007449-7059438	ccao	carcass conformation score, adults	0	-1.47426	4.38444	0.736684
	23-6007449-7059438	ccco	carcass conformation score, calves	0	-1.67456	1.76096	0.341637
	23-6007449-7059438	cfao	carcass fat score, adults	0	0.269946	3.84452	0.944022
	23-6007449-7059438	cfco	carcass fat score, calves	0	0.0162389	2.84175	0.995441
	23-6007449-7059438	cwao	slaughter weight, adults	0	1.44211	4.42823	0.74468
	23-6007449-7059438	cwco	slaughter weight, calves	0	-1.87018	2.99551	0.532412
	23-6007449-7059438	ggd	birth weight	0	-3.13939	2.67393	0.240366
	23-6007449-7059438	ggm	birth weight	0	-0.221129	2.70207	0.934776
	23-6007449-7059438	hp2	survival heifer period 2	0	0.63652	7.20105	0.929565
	23-6007449-7059438	lgd	percentage live births	0	1.52863	3.42168	0.655058
	23-6007449-7059438	lgm	percentage live births	0	-4.10743	3.97726	0.301732
	23-6007449-7059438	ngd	percentage normal births	0	4.87685	2.36382	0.039101
	23-6007449-7059438	ngm	percentage normal births	0	1.66195	3.60429	0.644725
	23-6007449-7059438	nrk	non-return rate cow	0	-6.93168	4.83979	0.152079
	23-6007449-7059438	nrr	non-return rate heifer	0	1.21139	5.38924	0.822151
	23-6007449-7059438	p1	survival period 1	0	0.367865	5.64896	0.948078
	23-6007449-7059438	raz	interval calving to insemination	0	-7.75059	4.04738	0.0554969
	23-6007449-7059438	tdd	gestation length	0	-7.21762	2.31321	0.0018074
	23-6007449-7059438	tdm	gestation length	0	-6.1992	2.83657	0.0288556
	23-6007449-7059438	twind	multiple birth	0	2.82739	3.06307	0.355977
	23-6007449-7059438	twinm	multiple birth	0	10.0842	7.17476	0.159872
	23-6007449-7059438	vzk	interval first to last insemination cow	0	-13.5708	4.53135	0.00274561
	23-6007449-7059438	vzr	interval first to last insemination heifer	0	-1.5687	4.94431	0.751036
24-31971780-32956036	24-31971780-32956036	bp2	survival bull period 2	0.00578831	1.78298	4.8567	0.713531
	24-31971780-32956036	ccao	carcass conformation score, adults	0.00663507	4.4402	3.29358	0.177614
	24-31971780-32956036	ccco	carcass conformation score, calves	0.0136973	-1.0489	1.25	0.4014
	24-31971780-32956036	cfao	carcass fat score, adults	0.00633252	-5.14535	3.15064	0.102445
	24-31971780-32956036	cfco	carcass fat score, calves	0.00510743	0.804597	2.07627	0.698371
	24-31971780-32956036	cwao	slaughter weight, adults	0.00638686	-8.45462	3.63811	0.0201306
	24-31971780-32956036	cwco	slaughter weight, calves	0.00442968	2.37133	2.32684	0.308145
	24-31971780-32956036	ggd	birth weight	0.00996299	1.40317	1.90241	0.460773
	24-31971780-32956036	ggm	birth weight	0.0090063	3.4688	1.95193	0.0755499
	24-31971780-32956036	hp2	survival heifer period 2	0.00628931	0.774767	5.93724	0.896176
	24-31971780-32956036	lgd	percentage live births	0.0128113	0.495219	2.4756	0.841449
	24-31971780-32956036	lgm	percentage live births	0.0106918	4.58496	2.81858	0.103802
	24-31971780-32956036	ngd	percentage normal births	0.00478363	-1.13109	1.76386	0.521356
	24-31971780-32956036	ngm	percentage normal births	0.00625992	0.266871	2.40075	0.911488
	24-31971780-32956036	nrk	non-return rate cow	0.00133115	-6.64138	3.69763	0.0724755
	24-31971780-32956036	nrr	non-return rate heifer	0.00142045	-6.65937	4.5351	0.141993
	24-31971780-32956036	p1	survival period 1	0.00555881	-2.0693	4.76337	0.663984
	24-31971780-32956036	raz	interval calving to insemination	0.00135696	4.41483	2.88985	0.126586
	24-31971780-32956036	tdd	gestation length	0.00954012	3.10107	1.72716	0.0725788
	24-31971780-32956036	tdm	gestation length	0.00860699	2.08985	2.11483	0.32306
	24-31971780-32956036	twind	multiple birth	0.00539491	2.80498	2.34582	0.231801
	24-31971780-32956036	twinm	multiple birth	0.00331649	7.17191	3.80895	0.0597124
	24-31971780-32956036	vzk	interval first to last insemination cow	0.00145666	-1.08361	3.11569	0.727998
	24-31971780-32956036	vzr	interval first to last insemination heifer	0.0028222	-9.67479	3.8439	0.0118386
25-27713801-29132187	25-27713801-29132187	bp2	survival bull period 2	0.00413451	0.48154	5.82943	0.934166
	25-27713801-29132187	ccao	carcass conformation score, adults	0.00509479	-2.23312	3.93742	0.57061
	25-27713801-29132187	ccco	carcass conformation score, calves	0.0072858	-0.684129	1.81004	0.705458
	25-27713801-29132187	cfao	carcass fat score, adults	0.00498518	1.48932	3.64425	0.682777
	25-27713801-29132187	cfco	carcass fat score, calves	0.00422684	-2.36232	2.34448	0.313642
	25-27713801-29132187	cwao	slaughter weight, adults	0.00495308	-3.61346	4.23269	0.39327
	25-27713801-29132187	cwco	slaughter weight, calves	0.00442968	-1.60468	2.42277	0.507757
	25-27713801-29132187	ggd	birth weight	0.00725875	-4.70893	2.39744	0.0495129
	25-27713801-29132187	ggm	birth weight	0.00750525	0.65658	2.30773	0.776017
	25-27713801-29132187	hp2	survival heifer period 2	0.00419287	7.45322	7.34709	0.310371
	25-27713801-29132187	lgd	percentage live births	0.0108264	1.22291	3.03091	0.686596
	25-27713801-29132187	lgm	percentage live births	0.0127883	4.82645	3.03354	0.111603
	25-27713801-29132187	ngd	percentage normal births	0.00434207	4.05095	2.01508	0.0443973
	25-27713801-29132187	ngm	percentage normal births	0.00573091	4.53311	2.76773	0.101454
	25-27713801-29132187	nrk	non-return rate cow	0.00245751	-0.0449819	2.82669	0.987304
	25-27713801-29132187	nrr	non-return rate heifer	0.00236742	0.691076	3.6436	0.849569
	25-27713801-29132187	p1	survival period 1	0.00380339	6.56981	5.83466	0.260167
	25-27713801-29132187	raz	interval calving to insemination	0.00231481	3.00457	2.33056	0.197327
	25-27713801-29132187	tdd	gestation length	0.00782779	0.439609	2.08634	0.833115
	25-27713801-29132187	tdm	gestation length	0.00701801	2.54736	2.58026	0.323519
	25-27713801-29132187	twind	multiple birth	0.00431593	0.213225	2.65759	0.936052
	25-27713801-29132187	twinm	multiple birth	0.00426406	-0.496339	3.51007	0.887551
	25-27713801-29132187	vzk	interval first to last insemination cow	0.00227604	4.46959	2.58732	0.0840783
	25-27713801-29132187	vzr	interval first to last insemination heifer	0.00446849	2.28719	3.19529	0.474114
25-27843792-29223697	25-27843792-29223697	bp2	survival bull period 2	0.00303197	0.659228	6.86711	0.923522
	25-27843792-29223697	ccao	carcass conformation score, adults	0.00331754	-2.85272	4.85083	0.556472
	25-27843792-29223697	ccco	carcass conformation score, calves	0.00612007	-2.39051	1.97083	0.225151
	25-27843792-29223697	cfao	carcass fat score, adults	0.00363783	2.02293	4.34104	0.641215
	25-27843792-29223697	cfco	carcass fat score, calves	0.00352237	1.88781	2.82002	0.503219
	25-27843792-29223697	cwao	slaughter weight, adults	0.00338895	-1.48394	5.18304	0.774643
	25-27843792-29223697	cwco	slaughter weight, calves	0.00295312	2.20551	3.10383	0.477346
	25-27843792-29223697	ggd	birth weight	0.00512383	1.70923	2.91539	0.557689
	25-27843792-29223697	ggm	birth weight	0.00525368	7.33627	2.89569	0.0112926
	25-27843792-29223697	hp2	survival heifer period 2	0.00314465	-9.45234	8.59319	0.27134
	25-27843792-29223697	lgd	percentage live births	0.00685673	4.79462	3.89613	0.218468
	25-27843792-29223697	lgm	percentage live births	0.00796646	2.51595	3.91348	0.520294
	25-27843792-29223697	ngd	percentage normal births	0.00309096	-0.924963	2.47293	0.708378
	25-27843792-29223697	ngm	percentage normal births	0.00308588	-9.15596	3.97234	0.0211707
	25-27843792-29223697	nrk	non-return rate cow	0.00051198	-5.49345	6.23818	0.378525
	25-27843792-29223697	nrr	non-return rate heifer	0.000355114	1.0413	9.29974	0.910846
	25-27843792-29223697	p1	survival period 1	0.00292569	7.27566	6.78455	0.283546
	25-27843792-29223697	raz	interval calving to insemination	0.000798212	8.41281	3.92552	0.0321046
	25-27843792-29223697	tdd	gestation length	0.00550391	0.322416	2.53208	0.898677
	25-27843792-29223697	tdm	gestation length	0.00529661	3.03768	3.07421	0.323095
	25-27843792-29223697	twind	multiple birth	0.00237376	5.50796	3.64527	0.130792
	25-27843792-29223697	twinm	multiple birth	0.000947568	-6.63342	6.97017	0.341256
	25-27843792-29223697	vzk	interval first to last insemination cow	0.000910415	2.58818	4.05445	0.523241
	25-27843792-29223697	vzr	interval first to last insemination heifer	0.000470367	7.99763	9.68497	0.40893
25-35189206-36281889	25-35189206-36281889	bp2	survival bull period 2	0.0126792	-1.62099	3.81659	0.67104
	25-35189206-36281889	ccao	carcass conformation score, adults	0.0124408	-0.254909	2.69605	0.924673
	25-35189206-36281889	ccco	carcass conformation score, calves	0.0146687	-1.29926	1.34286	0.33328
	25-35189206-36281889	cfao	carcass fat score, adults	0.013204	-1.23299	2.4144	0.609573
	25-35189206-36281889	cfco	carcass fat score, calves	0.00968651	-2.54396	1.80647	0.159057
	25-35189206-36281889	cwao	slaughter weight, adults	0.0129041	3.03452	2.81247	0.28061
	25-35189206-36281889	cwco	slaughter weight, calves	0.00959764	0.745876	1.88345	0.692094
	25-35189206-36281889	ggd	birth weight	0.0135212	1.01958	1.86221	0.584029
	25-35189206-36281889	ggm	birth weight	0.0144101	3.40144	1.87317	0.0693891
	25-35189206-36281889	hp2	survival heifer period 2	0.0136268	-5.46501	4.86833	0.261623
	25-35189206-36281889	lgd	percentage live births	0.0160592	-1.49259	2.57089	0.561528
	25-35189206-36281889	lgm	percentage live births	0.0125786	-0.018209	3.03136	0.995207
	25-35189206-36281889	ngd	percentage normal births	0.0111863	-1.20646	1.35807	0.374345
	25-35189206-36281889	ngm	percentage normal births	0.0116382	0.662528	2.06537	0.748377
	25-35189206-36281889	nrk	non-return rate cow	0.00870367	-1.67354	1.8251	0.359163
	25-35189206-36281889	nrr	non-return rate heifer	0.00852273	-0.403958	2.29767	0.860442
	25-35189206-36281889	p1	survival period 1	0.0122879	2.10109	3.82791	0.583083
	25-35189206-36281889	raz	interval calving to insemination	0.00838123	0.102361	1.4637	0.944247
	25-35189206-36281889	tdd	gestation length	0.0146771	2.25623	1.59907	0.158256
	25-35189206-36281889	tdm	gestation length	0.0129767	0.707408	2.0009	0.72368
	25-35189206-36281889	twind	multiple birth	0.0114372	0.152777	1.79028	0.931993
	25-35189206-36281889	twinm	multiple birth	0.0078964	7.58575	2.84347	0.00763534
	25-35189206-36281889	vzk	interval first to last insemination cow	0.00837582	0.603243	1.64679	0.71413
	25-35189206-36281889	vzr	interval first to last insemination heifer	0.00634995	-2.52473	3.10098	0.415547
2-55350431-56566658	2-55350431-56566658	bp2	survival bull period 2	0.00523705	-3.4081	5.74337	0.552916
	2-55350431-56566658	ccao	carcass conformation score, adults	0.007109	-3.37562	3.73757	0.366441
	2-55350431-56566658	ccco	carcass conformation score, calves	0.00913153	0.951248	1.86904	0.610787
	2-55350431-56566658	cfao	carcass fat score, adults	0.00714093	-5.56369	3.33837	0.0955964
	2-55350431-56566658	cfco	carcass fat score, calves	0.00493131	4.9875	2.62928	0.0578399
	2-55350431-56566658	cwao	slaughter weight, adults	0.00690824	-2.83952	3.85828	0.461759
	2-55350431-56566658	cwco	slaughter weight, calves	0.00461425	2.73678	2.78237	0.325306
	2-55350431-56566658	ggd	birth weight	0.00811272	-3.07119	2.55844	0.229978
	2-55350431-56566658	ggm	birth weight	0.00855599	-2.95767	2.53476	0.243274
	2-55350431-56566658	hp2	survival heifer period 2	0.00524109	-5.31181	7.25967	0.46436
	2-55350431-56566658	lgd	percentage live births	0.0142548	1.42505	3.23171	0.659243
	2-55350431-56566658	lgm	percentage live births	0.0146751	2.21741	3.30283	0.501986
	2-55350431-56566658	ngd	percentage normal births	0.00485723	2.28981	2.11068	0.27798
	2-55350431-56566658	ngm	percentage normal births	0.00643625	-1.50198	2.93831	0.609232
	2-55350431-56566658	nrk	non-return rate cow	0.00153594	-4.1074	3.58073	0.251346
	2-55350431-56566658	nrr	non-return rate heifer	0.00213068	2.05453	3.93299	0.601403
	2-55350431-56566658	p1	survival period 1	0.00526624	-7.62482	5.55119	0.169583
	2-55350431-56566658	raz	interval calving to insemination	0.00159642	0.00610475	2.79291	0.998256
	2-55350431-56566658	tdd	gestation length	0.0101517	0.0710443	2.16736	0.973851
	2-55350431-56566658	tdm	gestation length	0.00794492	2.49357	2.77515	0.3689
	2-55350431-56566658	twind	multiple birth	0.00539491	3.09193	2.57673	0.230161
	2-55350431-56566658	twinm	multiple birth	0.00300063	2.15098	4.49618	0.632365
	2-55350431-56566658	vzk	interval first to last insemination cow	0.00154771	-6.14249	3.15683	0.0516818
	2-55350431-56566658	vzr	interval first to last insemination heifer	0.00258702	2.45912	4.3723	0.573821
2-57787148-58768161	2-57787148-58768161	bp2	survival bull period 2	0.00854465	4.51746	4.4329	0.308167
	2-57787148-58768161	ccao	carcass conformation score, adults	0.00983412	-0.803654	3.16674	0.799666
	2-57787148-58768161	ccco	carcass conformation score, calves	0.011463	-0.603164	1.65654	0.715775
	2-57787148-58768161	cfao	carcass fat score, adults	0.00997036	-1.0187	2.79366	0.715375
	2-57787148-58768161	cfco	carcass fat score, calves	0.00757309	0.140213	2.19415	0.949048
	2-57787148-58768161	cwao	slaughter weight, adults	0.00964546	1.80885	3.23353	0.575886
	2-57787148-58768161	cwco	slaughter weight, calves	0.00756737	1.16497	2.19615	0.595792
	2-57787148-58768161	ggd	birth weight	0.0109593	-0.960999	2.15348	0.655414
	2-57787148-58768161	ggm	birth weight	0.0112579	1.04509	2.20637	0.635734
	2-57787148-58768161	hp2	survival heifer period 2	0.00768693	1.70994	5.94143	0.7735
	2-57787148-58768161	lgd	percentage live births	0.0149765	-2.16807	3.06028	0.478663
	2-57787148-58768161	lgm	percentage live births	0.0169811	2.31196	2.9843	0.438514
	2-57787148-58768161	ngd	percentage normal births	0.00618193	0.514297	1.89225	0.785783
	2-57787148-58768161	ngm	percentage normal births	0.00731793	-3.4653	2.73706	0.205489
	2-57787148-58768161	nrk	non-return rate cow	0.00317428	-3.73471	2.77252	0.177965
	2-57787148-58768161	nrr	non-return rate heifer	0.00343277	1.25939	3.2886	0.701751
	2-57787148-58768161	p1	survival period 1	0.00819193	8.41396	4.37571	0.0544952
	2-57787148-58768161	raz	interval calving to insemination	0.00327267	-1.78385	2.29823	0.437641
	2-57787148-58768161	tdd	gestation length	0.0128425	-0.49252	1.86988	0.792246
	2-57787148-58768161	tdm	gestation length	0.0107256	0.925571	2.35036	0.693728
	2-57787148-58768161	twind	multiple birth	0.00906344	1.29595	1.97496	0.511702
	2-57787148-58768161	twinm	multiple birth	0.00710676	0.644685	2.9641	0.827821
	2-57787148-58768161	vzk	interval first to last insemination cow	0.00300437	-1.61679	2.59196	0.532778
	2-57787148-58768161	vzr	interval first to last insemination heifer	0.0056444	2.65526	3.04622	0.383395
26-26659976-27689471	26-26659976-27689471	bp2	survival bull period 2	0.00496141	-4.4697	5.92296	0.450466
	26-26659976-27689471	ccao	carcass conformation score, adults	0.00746445	-0.930893	3.62986	0.7976
	26-26659976-27689471	ccco	carcass conformation score, calves	0.0102001	0.0748097	1.73734	0.965654
	26-26659976-27689471	cfao	carcass fat score, adults	0.00727567	1.74299	3.29367	0.596672
	26-26659976-27689471	cfco	carcass fat score, calves	0.00493131	-0.496026	2.61721	0.849682
	26-26659976-27689471	cwao	slaughter weight, adults	0.00729927	-2.89013	3.76811	0.443082
	26-26659976-27689471	cwco	slaughter weight, calves	0.00461425	0.564093	2.71214	0.835238
	26-26659976-27689471	ggd	birth weight	0.00868204	-0.447046	2.50256	0.858224
	26-26659976-27689471	ggm	birth weight	0.00915641	3.79512	2.50022	0.129035
	26-26659976-27689471	hp2	survival heifer period 2	0.00524109	-8.66806	7.26867	0.233056
	26-26659976-27689471	lgd	percentage live births	0.0128113	1.23886	3.19526	0.698225
	26-26659976-27689471	lgm	percentage live births	0.0138365	0.954462	3.35289	0.775898
	26-26659976-27689471	ngd	percentage normal births	0.00500442	1.28843	2.13064	0.545369
	26-26659976-27689471	ngm	percentage normal births	0.00617175	-5.76825	2.93099	0.0490658
	26-26659976-27689471	nrk	non-return rate cow	0.00163834	2.78118	3.77024	0.460717
	26-26659976-27689471	nrr	non-return rate heifer	0.00189394	2.55566	4.33224	0.555246
	26-26659976-27689471	p1	survival period 1	0.00497367	-5.0914	5.78806	0.379055
	26-26659976-27689471	raz	interval calving to insemination	0.00199553	-0.123343	2.7335	0.964009
	26-26659976-27689471	tdd	gestation length	0.0101517	-0.153788	2.13964	0.942701
	26-26659976-27689471	tdm	gestation length	0.0078125	-1.76836	2.7567	0.521212
	26-26659976-27689471	twind	multiple birth	0.00496331	-2.30115	2.643	0.383941
	26-26659976-27689471	twinm	multiple birth	0.00363234	6.29002	4.28061	0.141718
	26-26659976-27689471	vzk	interval first to last insemination cow	0.00163875	0.269511	3.33272	0.935547
	26-26659976-27689471	vzr	interval first to last insemination heifer	0.00352775	1.12581	3.89417	0.772504
26-31353340-32429589	26-31353340-32429589	bp2	survival bull period 2	0.0110254	-6.00105	3.87396	0.121364
	26-31353340-32429589	ccao	carcass conformation score, adults	0.0131517	0.503384	2.64322	0.848962
	26-31353340-32429589	ccco	carcass conformation score, calves	0.012823	0.0392222	1.43681	0.978222
	26-31353340-32429589	cfao	carcass fat score, adults	0.0129345	-2.25958	2.42365	0.35118
	26-31353340-32429589	cfco	carcass fat score, calves	0.0121522	-2.81058	1.68575	0.0954634
	26-31353340-32429589	cwao	slaughter weight, adults	0.0130344	-0.343071	2.76756	0.901346
	26-31353340-32429589	cwco	slaughter weight, calves	0.0118125	-1.67011	1.71991	0.331528
	26-31353340-32429589	ggd	birth weight	0.0122403	0.543143	1.95107	0.780719
	26-31353340-32429589	ggm	birth weight	0.0127589	1.78687	1.93954	0.356901
	26-31353340-32429589	hp2	survival heifer period 2	0.0118798	-11.6778	4.84138	0.0158615
	26-31353340-32429589	lgd	percentage live births	0.0155179	-1.57576	2.64987	0.552074
	26-31353340-32429589	lgm	percentage live births	0.0125786	-0.913454	3.05361	0.764834
	26-31353340-32429589	ngd	percentage normal births	0.0111863	0.231311	1.38094	0.866974
	26-31353340-32429589	ngm	percentage normal births	0.0108446	-2.8561	2.11293	0.176465
	26-31353340-32429589	nrk	non-return rate cow	0.0100348	2.13629	1.62618	0.188951
	26-31353340-32429589	nrr	non-return rate heifer	0.00958807	-0.0307812	2.06536	0.988109
	26-31353340-32429589	p1	survival period 1	0.0105325	-5.74277	3.84913	0.135708
	26-31353340-32429589	raz	interval calving to insemination	0.0108557	-1.3194	1.27832	0.302008
	26-31353340-32429589	tdd	gestation length	0.0127202	-1.82128	1.73896	0.294944
	26-31353340-32429589	tdm	gestation length	0.0125794	-1.12349	2.05836	0.585192
	26-31353340-32429589	twind	multiple birth	0.011653	-1.75436	1.74441	0.31456
	26-31353340-32429589	twinm	multiple birth	0.0101074	3.03946	2.44112	0.213092
	26-31353340-32429589	vzk	interval first to last insemination cow	0.0106519	-0.124831	1.42922	0.9304
	26-31353340-32429589	vzr	interval first to last insemination heifer	0.0110536	-1.10457	2.22892	0.620205
26-9215188-10180467	26-9215188-10180467	bp2	survival bull period 2	0.00303197	4.26822	7.50686	0.569644
	26-9215188-10180467	ccao	carcass conformation score, adults	0.00296209	-1.71768	5.67847	0.762278
	26-9215188-10180467	ccco	carcass conformation score, calves	0.0039829	0.543996	2.65326	0.837549
	26-9215188-10180467	cfao	carcass fat score, adults	0.00255996	7.41489	5.30123	0.161899
	26-9215188-10180467	cfco	carcass fat score, calves	0.00123283	-4.74644	4.89088	0.331814
	26-9215188-10180467	cwao	slaughter weight, adults	0.00247654	1.09411	6.19398	0.85979
	26-9215188-10180467	cwco	slaughter weight, calves	0.00092285	-2.5821	5.40518	0.632857
	26-9215188-10180467	ggd	birth weight	0.0049815	-0.0798995	3.41037	0.981309
	26-9215188-10180467	ggm	birth weight	0.00525368	4.14798	3.31045	0.210208
	26-9215188-10180467	hp2	survival heifer period 2	0.00244584	-1.26215	10.3419	0.902865
	26-9215188-10180467	lgd	percentage live births	0.00920245	-5.48704	3.89055	0.158436
	26-9215188-10180467	lgm	percentage live births	0.00754717	10.0794	4.53168	0.0261347
	26-9215188-10180467	ngd	percentage normal births	0.00250221	-3.19219	3.08584	0.300919
	26-9215188-10180467	ngm	percentage normal births	0.00387939	12.8224	3.86703	0.000913727
	26-9215188-10180467	nrk	non-return rate cow	0.000409584	-2.40774	6.84812	0.725145
	26-9215188-10180467	nrr	non-return rate heifer	0.000473485	-1.3161	8.03558	0.869901
	26-9215188-10180467	p1	survival period 1	0.00292569	-4.37325	7.328	0.55065
	26-9215188-10180467	raz	interval calving to insemination	0.000319285	-5.85147	6.19545	0.344925
	26-9215188-10180467	tdd	gestation length	0.00623777	-0.554195	2.7291	0.839081
	26-9215188-10180467	tdm	gestation length	0.00556144	-7.89285	3.54791	0.0261049
	26-9215188-10180467	twind	multiple birth	0.00129478	8.59812	4.92323	0.0807351
	26-9215188-10180467	twinm	multiple birth	0.000315856	-8.26724	12.0818	0.493803
	26-9215188-10180467	vzk	interval first to last insemination cow	0.000364166	-8.53055	6.45175	0.186099
	26-9215188-10180467	vzr	interval first to last insemination heifer	0.00070555	1.6468	7.89547	0.834779
27-14865875-15902582	27-14865875-15902582	bp2	survival bull period 2	0.00358324	4.08152	6.59617	0.536067
	27-14865875-15902582	ccao	carcass conformation score, adults	0.00533175	-2.40555	4.06821	0.554317
	27-14865875-15902582	ccco	carcass conformation score, calves	0.00718865	0.229141	1.93202	0.905591
	27-14865875-15902582	cfao	carcass fat score, adults	0.00552412	-6.53771	3.65205	0.0734304
	27-14865875-15902582	cfco	carcass fat score, calves	0.00264178	5.68482	3.22974	0.0783828
	27-14865875-15902582	cwao	slaughter weight, adults	0.00534411	8.59507	4.26264	0.0437612
	27-14865875-15902582	cwco	slaughter weight, calves	0.00276855	5.64124	3.32319	0.089595
	27-14865875-15902582	ggd	birth weight	0.00626245	-2.32847	2.72375	0.392619
	27-14865875-15902582	ggm	birth weight	0.00705494	6.64213	2.61915	0.0112132
	27-14865875-15902582	hp2	survival heifer period 2	0.00349406	-4.31058	8.50624	0.612327
	27-14865875-15902582	lgd	percentage live births	0.0115482	1.64899	3.12024	0.597165
	27-14865875-15902582	lgm	percentage live births	0.0115304	0.994263	3.37496	0.768299
	27-14865875-15902582	ngd	percentage normal births	0.00360612	3.14993	2.34513	0.179213
	27-14865875-15902582	ngm	percentage normal births	0.0049374	-5.97631	3.18002	0.0601998
	27-14865875-15902582	nrk	non-return rate cow	0.00051198	-5.92386	6.26468	0.344355
	27-14865875-15902582	nrr	non-return rate heifer	0.00094697	-3.77539	5.88445	0.521142
	27-14865875-15902582	p1	survival period 1	0.00351083	-3.29395	6.55516	0.615318
	27-14865875-15902582	raz	interval calving to insemination	0.000798212	5.45214	4.01393	0.174367
	27-14865875-15902582	tdd	gestation length	0.00733855	0.109112	2.27373	0.961726
	27-14865875-15902582	tdm	gestation length	0.00595869	-1.89308	2.96611	0.523319
	27-14865875-15902582	twind	multiple birth	0.00280535	6.32095	3.39149	0.0623545
	27-14865875-15902582	twinm	multiple birth	0.00126342	-0.16758	6.43783	0.979233
	27-14865875-15902582	vzk	interval first to last insemination cow	0.000546249	-5.51854	5.45975	0.312127
	27-14865875-15902582	vzr	interval first to last insemination heifer	0.0014111	0.901984	5.8028	0.876475
27-28524504-29550764	27-28524504-29550764	bp2	survival bull period 2	0.0170893	-1.39941	3.29678	0.671217
	27-28524504-29550764	ccao	carcass conformation score, adults	0.0194313	-3.56505	2.36667	0.131975
	27-28524504-29550764	ccco	carcass conformation score, calves	0.0186516	-0.678591	1.31196	0.604993
	27-28524504-29550764	cfao	carcass fat score, adults	0.0203449	-0.628896	2.06684	0.760916
	27-28524504-29550764	cfco	carcass fat score, calves	0.0179641	1.41072	1.47728	0.339607
	27-28524504-29550764	cwao	slaughter weight, adults	0.0198123	-3.1409	2.39631	0.189951
	27-28524504-29550764	cwco	slaughter weight, calves	0.018457	-2.67417	1.46856	0.0686157
	27-28524504-29550764	ggd	birth weight	0.019499	-1.46338	1.68344	0.384697
	27-28524504-29550764	ggm	birth weight	0.0180126	0.250639	1.74029	0.885484
	27-28524504-29550764	hp2	survival heifer period 2	0.0188679	-3.43447	4.02676	0.393708
	27-28524504-29550764	lgd	percentage live births	0.0205702	-4.75816	2.48995	0.0560118
	27-28524504-29550764	lgm	percentage live births	0.0188679	1.00253	2.7289	0.713339
	27-28524504-29550764	ngd	percentage normal births	0.015602	-0.306423	1.28726	0.811848
	27-28524504-29550764	ngm	percentage normal births	0.0164874	1.7554	1.86049	0.345417
	27-28524504-29550764	nrk	non-return rate cow	0.0143354	-0.948396	1.46449	0.517247
	27-28524504-29550764	nrr	non-return rate heifer	0.0143229	-0.215406	1.7995	0.904718
	27-28524504-29550764	p1	survival period 1	0.0184318	-1.52522	3.09961	0.622671
	27-28524504-29550764	raz	interval calving to insemination	0.0158844	0.202538	1.19803	0.86575
	27-28524504-29550764	tdd	gestation length	0.0195695	-0.199107	1.52613	0.896199
	27-28524504-29550764	tdm	gestation length	0.0184057	2.2226	1.83752	0.226445
	27-28524504-29550764	twind	multiple birth	0.0187743	3.12099	1.43904	0.0300973
	27-28524504-29550764	twinm	multiple birth	0.0159507	1.22514	2.15431	0.569565
	27-28524504-29550764	vzk	interval first to last insemination cow	0.0147487	0.136463	1.33353	0.918493
	27-28524504-29550764	vzr	interval first to last insemination heifer	0.016698	-5.27382	1.96018	0.00713482
28-26661955-27743768	28-26661955-27743768	bp2	survival bull period 2	0.0104741	-7.68149	4.11918	0.0622077
	28-26661955-27743768	ccao	carcass conformation score, adults	0.0117299	-0.425758	2.94566	0.885076
	28-26661955-27743768	ccco	carcass conformation score, calves	0.0147659	-0.914029	1.33858	0.494712
	28-26661955-27743768	cfao	carcass fat score, adults	0.0122608	3.04557	2.63404	0.247586
	28-26661955-27743768	cfco	carcass fat score, calves	0.00951039	2.0794	1.90419	0.274826
	28-26661955-27743768	cwao	slaughter weight, adults	0.0118613	3.402	3.0654	0.267084
	28-26661955-27743768	cwco	slaughter weight, calves	0.00941307	0.195467	1.97686	0.921235
	28-26661955-27743768	ggd	birth weight	0.0128096	-2.74481	1.93046	0.155073
	28-26661955-27743768	ggm	birth weight	0.012909	0.35079	1.90491	0.853896
	28-26661955-27743768	hp2	survival heifer period 2	0.0115304	-2.29151	5.08236	0.65208
	28-26661955-27743768	lgd	percentage live births	0.0173223	-0.219167	2.47345	0.929394
	28-26661955-27743768	lgm	percentage live births	0.0157233	-4.43725	2.7549	0.107251
	28-26661955-27743768	ngd	percentage normal births	0.00706506	2.18516	1.69051	0.196148
	28-26661955-27743768	ngm	percentage normal births	0.0074061	-2.48495	2.49795	0.319835
	28-26661955-27743768	nrk	non-return rate cow	0.00358386	0.495323	2.74988	0.857054
	28-26661955-27743768	nrr	non-return rate heifer	0.00355114	3.90948	3.39918	0.250092
	28-26661955-27743768	p1	survival period 1	0.0119953	3.62726	3.79553	0.339242
	28-26661955-27743768	raz	interval calving to insemination	0.00391124	1.16204	2.15204	0.589216
	28-26661955-27743768	tdd	gestation length	0.0143102	-1.78689	1.65291	0.27967
	28-26661955-27743768	tdm	gestation length	0.0133739	-1.34093	2.03479	0.509895
	28-26661955-27743768	twind	multiple birth	0.0110056	3.1817	1.87875	0.0903563
	28-26661955-27743768	twinm	multiple birth	0.00805433	-0.607787	2.99261	0.83906
	28-26661955-27743768	vzk	interval first to last insemination cow	0.00345958	1.55215	2.45155	0.526649
	28-26661955-27743768	vzr	interval first to last insemination heifer	0.00611477	7.09663	3.14241	0.0239243
28-45215132-45913154	28-45215132-45913154	bp2	survival bull period 2	0.00551268	6.23864	5.22025	0.232054
	28-45215132-45913154	ccao	carcass conformation score, adults	0.0056872	4.28906	3.79378	0.258245
	28-45215132-45913154	ccco	carcass conformation score, calves	0.00990868	0.480913	1.63312	0.768395
	28-45215132-45913154	cfao	carcass fat score, adults	0.00538938	-1.68649	3.57655	0.637255
	28-45215132-45913154	cfco	carcass fat score, calves	0.00440296	1.13417	2.53175	0.654169
	28-45215132-45913154	cwao	slaughter weight, adults	0.00547445	1.21757	4.10661	0.766855
	28-45215132-45913154	cwco	slaughter weight, calves	0.00424511	6.17648	2.63109	0.0189001
	28-45215132-45913154	ggd	birth weight	0.0079704	1.73162	2.35859	0.46284
	28-45215132-45913154	ggm	birth weight	0.00675473	0.208179	2.46431	0.932677
	28-45215132-45913154	hp2	survival heifer period 2	0.0055905	-0.929917	6.62639	0.888395
	28-45215132-45913154	lgd	percentage live births	0.0111873	1.74235	2.9665	0.556975
	28-45215132-45913154	lgm	percentage live births	0.0109015	5.06085	3.2037	0.114179
	28-45215132-45913154	ngd	percentage normal births	0.00471004	-2.86767	2.00884	0.153427
	28-45215132-45913154	ngm	percentage normal births	0.00529007	1.60939	2.84579	0.571711
	28-45215132-45913154	nrk	non-return rate cow	0.00194553	3.24196	3.28308	0.323409
	28-45215132-45913154	nrr	non-return rate heifer	0.00213068	-0.940922	3.95132	0.811781
	28-45215132-45913154	p1	survival period 1	0.00497367	2.23229	5.31209	0.674319
	28-45215132-45913154	raz	interval calving to insemination	0.00215517	-0.841548	2.54223	0.740624
	28-45215132-45913154	tdd	gestation length	0.00758317	5.26518	2.1139	0.0127476
	28-45215132-45913154	tdm	gestation length	0.00820975	6.25238	2.49535	0.012224
	28-45215132-45913154	twind	multiple birth	0.00539491	-0.162216	2.44786	0.947164
	28-45215132-45913154	twinm	multiple birth	0.00268478	5.3588	4.44341	0.227813
	28-45215132-45913154	vzk	interval first to last insemination cow	0.00209395	6.29546	2.81037	0.0250856
	28-45215132-45913154	vzr	interval first to last insemination heifer	0.00376294	1.76786	3.58316	0.621744
2-86065338-87460373	2-86065338-87460373	bp2	survival bull period 2	0.0487872	-0.651072	1.97585	0.741766
	2-86065338-87460373	ccao	carcass conformation score, adults	0.0469194	-1.90696	1.56433	0.222833
	2-86065338-87460373	ccco	carcass conformation score, calves	0.0422576	-0.807777	0.888303	0.363166
	2-86065338-87460373	cfao	carcass fat score, adults	0.0467529	0.301533	1.3664	0.825344
	2-86065338-87460373	cfco	carcass fat score, calves	0.0477281	0.390481	0.958306	0.683663
	2-86065338-87460373	cwao	slaughter weight, adults	0.0473149	-0.926269	1.56282	0.553389
	2-86065338-87460373	cwco	slaughter weight, calves	0.0479882	-1.34659	0.947063	0.155069
	2-86065338-87460373	ggd	birth weight	0.0449758	0.679427	1.11955	0.543933
	2-86065338-87460373	ggm	birth weight	0.0462324	0.424656	1.15538	0.713212
	2-86065338-87460373	hp2	survival heifer period 2	0.0475192	0.920939	2.54041	0.716967
	2-86065338-87460373	lgd	percentage live births	0.0440274	2.75576	1.69216	0.103409
	2-86065338-87460373	lgm	percentage live births	0.0446541	-1.1676	1.76419	0.50808
	2-86065338-87460373	ngd	percentage normal births	0.0350309	-0.0902412	0.862867	0.916707
	2-86065338-87460373	ngm	percentage normal births	0.0356198	-2.18421	1.25439	0.0816387
	2-86065338-87460373	nrk	non-return rate cow	0.0370674	-0.647199	0.944902	0.493383
	2-86065338-87460373	nrr	non-return rate heifer	0.0382339	-1.15471	1.13983	0.311032
	2-86065338-87460373	p1	survival period 1	0.0479813	-0.751234	1.96129	0.701698
	2-86065338-87460373	raz	interval calving to insemination	0.0363186	-0.495353	0.808542	0.540108
	2-86065338-87460373	tdd	gestation length	0.0446429	-0.291085	1.03394	0.778305
	2-86065338-87460373	tdm	gestation length	0.0456833	-1.01367	1.20824	0.401486
	2-86065338-87460373	twind	multiple birth	0.0468278	-0.290083	0.902986	0.748022
	2-86065338-87460373	twinm	multiple birth	0.0499052	1.23641	1.273	0.33142
	2-86065338-87460373	vzk	interval first to last insemination cow	0.037327	-0.938556	0.87143	0.281467
	2-86065338-87460373	vzr	interval first to last insemination heifer	0.05127	-1.64032	1.17947	0.164311
29-14497752-15554643	29-14497752-15554643	bp2	survival bull period 2	0.0115766	1.91779	3.58691	0.592883
	29-14497752-15554643	ccao	carcass conformation score, adults	0.0123223	2.90479	2.53923	0.252639
	29-14497752-15554643	ccco	carcass conformation score, calves	0.015543	-1.27222	1.16202	0.27359
	29-14497752-15554643	cfao	carcass fat score, adults	0.0110482	0.404455	2.46059	0.869438
	29-14497752-15554643	cfco	carcass fat score, calves	0.00898204	-2.05315	1.69016	0.224455
	29-14497752-15554643	cwao	slaughter weight, adults	0.0113399	-0.335441	2.80626	0.904853
	29-14497752-15554643	cwco	slaughter weight, calves	0.00904393	-2.07968	1.74364	0.232979
	29-14497752-15554643	ggd	birth weight	0.0109593	-0.842996	1.84375	0.647513
	29-14497752-15554643	ggm	birth weight	0.011408	-0.596486	1.79894	0.740209
	29-14497752-15554643	hp2	survival heifer period 2	0.0125786	-1.00381	4.44947	0.82151
	29-14497752-15554643	lgd	percentage live births	0.0129917	1.74883	2.50504	0.485098
	29-14497752-15554643	lgm	percentage live births	0.012369	6.0791	2.70724	0.0247362
	29-14497752-15554643	ngd	percentage normal births	0.00986164	1.48657	1.32343	0.261322
	29-14497752-15554643	ngm	percentage normal births	0.0101393	3.0621	1.99967	0.125694
	29-14497752-15554643	nrk	non-return rate cow	0.0078845	-1.31893	1.7637	0.45457
	29-14497752-15554643	nrr	non-return rate heifer	0.00840436	0.91871	2.1376	0.667352
	29-14497752-15554643	p1	survival period 1	0.0119953	3.80375	3.41785	0.265749
	29-14497752-15554643	raz	interval calving to insemination	0.00806194	0.398264	1.38577	0.77381
	29-14497752-15554643	tdd	gestation length	0.0116194	-1.06239	1.58883	0.503711
	29-14497752-15554643	tdm	gestation length	0.0105932	-1.11125	1.96621	0.571957
	29-14497752-15554643	twind	multiple birth	0.00992663	4.2104	1.77743	0.0178452
	29-14497752-15554643	twinm	multiple birth	0.00915982	-1.32921	2.42813	0.584088
	29-14497752-15554643	vzk	interval first to last insemination cow	0.00764749	-0.561659	1.58401	0.722903
	29-14497752-15554643	vzr	interval first to last insemination heifer	0.00752587	-1.74317	2.51901	0.488932
29-16595399-17452624	29-16595399-17452624	bp2	survival bull period 2	0.00661521	-8.20706	4.60897	0.074966
	29-16595399-17452624	ccao	carcass conformation score, adults	0.00817536	2.23343	2.96703	0.451602
	29-16595399-17452624	ccco	carcass conformation score, calves	0.0106858	-0.650748	1.36562	0.633703
	29-16595399-17452624	cfao	carcass fat score, adults	0.0074104	-7.00555	2.91971	0.0164221
	29-16595399-17452624	cfco	carcass fat score, calves	0.00440296	-0.0123932	2.25595	0.995617
	29-16595399-17452624	cwao	slaughter weight, adults	0.00795099	3.42089	3.25656	0.293506
	29-16595399-17452624	cwco	slaughter weight, calves	0.00442968	4.0356	2.36652	0.0881412
	29-16595399-17452624	ggd	birth weight	0.00683177	1.80301	2.26774	0.426572
	29-16595399-17452624	ggm	birth weight	0.00690483	1.41917	2.24683	0.527626
	29-16595399-17452624	hp2	survival heifer period 2	0.00733753	-10.4162	5.63371	0.0644724
	29-16595399-17452624	lgd	percentage live births	0.00920245	-2.3894	2.87067	0.405211
	29-16595399-17452624	lgm	percentage live births	0.00607966	2.4302	3.51237	0.489002
	29-16595399-17452624	ngd	percentage normal births	0.00441566	0.300059	1.85991	0.871833
	29-16595399-17452624	ngm	percentage normal births	0.00458473	-0.31218	2.79842	0.911175
	29-16595399-17452624	nrk	non-return rate cow	0.00225271	-6.06211	2.96442	0.0408591
	29-16595399-17452624	nrr	non-return rate heifer	0.00236742	-0.711138	3.65449	0.845712
	29-16595399-17452624	p1	survival period 1	0.00672908	4.4544	4.44136	0.315891
	29-16595399-17452624	raz	interval calving to insemination	0.00223499	0.803982	2.33855	0.731001
	29-16595399-17452624	tdd	gestation length	0.0079501	-2.43244	1.8795	0.195598
	29-16595399-17452624	tdm	gestation length	0.00662076	2.68793	2.41475	0.265652
	29-16595399-17452624	twind	multiple birth	0.00517911	-2.91313	2.40632	0.226043
	29-16595399-17452624	twinm	multiple birth	0.00379027	-2.39807	3.56953	0.501701
	29-16595399-17452624	vzk	interval first to last insemination cow	0.00209395	-3.85075	2.70335	0.15432
	29-16595399-17452624	vzr	interval first to last insemination heifer	0.00329257	-8.2771	3.64889	0.0233053
29-23190350-24098223	29-23190350-24098223	bp2	survival bull period 2	0.00248071	2.46327	7.25606	0.73425
	29-23190350-24098223	ccao	carcass conformation score, adults	0.00308057	-9.17876	4.70627	0.0511372
	29-23190350-24098223	ccco	carcass conformation score, calves	0.00388576	3.12286	2.19972	0.155707
	29-23190350-24098223	cfao	carcass fat score, adults	0.00229049	6.22819	5.12627	0.224382
	29-23190350-24098223	cfco	carcass fat score, calves	0.00176118	-5.15209	3.53237	0.144693
	29-23190350-24098223	cwao	slaughter weight, adults	0.00247654	-9.89524	5.71397	0.0833159
	29-23190350-24098223	cwco	slaughter weight, calves	0.00147656	1.39788	3.90723	0.720517
	29-23190350-24098223	ggd	birth weight	0.00313123	4.97542	3.29073	0.130547
	29-23190350-24098223	ggm	birth weight	0.002852	13.365	3.40971	8.86635e-05
	29-23190350-24098223	hp2	survival heifer period 2	0.00244584	6.18889	9.40255	0.510401
	29-23190350-24098223	lgd	percentage live births	0.00487189	-3.36236	3.88922	0.387295
	29-23190350-24098223	lgm	percentage live births	0.00398323	-0.462308	4.51181	0.918387
	29-23190350-24098223	ngd	percentage normal births	0.00250221	-3.60783	2.4369	0.138739
	29-23190350-24098223	ngm	percentage normal births	0.0022042	-5.3004	3.92365	0.176732
	29-23190350-24098223	nrk	non-return rate cow	0.000716772	-3.25552	5.03567	0.51796
	29-23190350-24098223	nrr	non-return rate heifer	0.000473485	-1.4842	7.76933	0.8485
	29-23190350-24098223	p1	survival period 1	0.00204798	1.91063	7.70604	0.804181
	29-23190350-24098223	raz	interval calving to insemination	0.000798212	2.6832	3.76121	0.475605
	29-23190350-24098223	tdd	gestation length	0.00366928	1.23821	2.68157	0.644263
	29-23190350-24098223	tdm	gestation length	0.00291314	0.919491	3.5536	0.795829
	29-23190350-24098223	twind	multiple birth	0.00151057	4.26569	4.37943	0.330043
	29-23190350-24098223	twinm	multiple birth	0.000631712	8.13467	8.5003	0.338574
	29-23190350-24098223	vzk	interval first to last insemination cow	0.000728332	0.0728969	4.3997	0.986781
	29-23190350-24098223	vzr	interval first to last insemination heifer	0.00070555	-1.50495	7.60196	0.843069
3-101636810-102827915	3-101636810-102827915	bp2	survival bull period 2	0.00413451	5.58883	6.33681	0.377797
	3-101636810-102827915	ccao	carcass conformation score, adults	0.00616114	2.629	3.93538	0.504106
	3-101636810-102827915	ccco	carcass conformation score, calves	0.00922868	1.02241	1.81451	0.573119
	3-101636810-102827915	cfao	carcass fat score, adults	0.00592832	-1.4522	3.62093	0.688378
	3-101636810-102827915	cfco	carcass fat score, calves	0.0038746	-2.59674	2.91689	0.373336
	3-101636810-102827915	cwao	slaughter weight, adults	0.00573514	0.451607	4.21896	0.914755
	3-101636810-102827915	cwco	slaughter weight, calves	0.0036914	0.728824	3.02301	0.809483
	3-101636810-102827915	ggd	birth weight	0.0089667	-1.3156	2.4459	0.59066
	3-101636810-102827915	ggm	birth weight	0.00735515	-1.10255	2.61164	0.672902
	3-101636810-102827915	hp2	survival heifer period 2	0.00384347	7.62971	8.24832	0.354965
	3-101636810-102827915	lgd	percentage live births	0.0137135	-0.625718	3.0739	0.838699
	3-101636810-102827915	lgm	percentage live births	0.015304	-0.23956	3.11544	0.938707
	3-101636810-102827915	ngd	percentage normal births	0.00478363	0.558183	2.17267	0.797247
	3-101636810-102827915	ngm	percentage normal births	0.00599542	-3.65392	2.97847	0.219906
	3-101636810-102827915	nrk	non-return rate cow	0.000819169	-2.91135	5.03231	0.562906
	3-101636810-102827915	nrr	non-return rate heifer	0.00094697	1.77181	5.87842	0.763102
	3-101636810-102827915	p1	survival period 1	0.00409596	6.38153	6.10587	0.295956
	3-101636810-102827915	raz	interval calving to insemination	0.000798212	-4.91711	4.04831	0.224515
	3-101636810-102827915	tdd	gestation length	0.00880626	-2.14349	2.13884	0.31626
	3-101636810-102827915	tdm	gestation length	0.00820975	-3.86854	2.68252	0.149266
	3-101636810-102827915	twind	multiple birth	0.00431593	-3.00935	2.80853	0.283943
	3-101636810-102827915	twinm	multiple birth	0.00189514	1.64919	5.58193	0.767649
	3-101636810-102827915	vzk	interval first to last insemination cow	0.000728332	-4.29881	4.70367	0.360755
	3-101636810-102827915	vzr	interval first to last insemination heifer	0.00188147	5.22656	5.03009	0.298777
3-47404352-48406110	3-47404352-48406110	bp2	survival bull period 2	0.00303197	2.5748	7.37595	0.727029
	3-47404352-48406110	ccao	carcass conformation score, adults	0.00390995	6.18653	5.07951	0.223247
	3-47404352-48406110	ccco	carcass conformation score, calves	0.00427433	-0.755458	2.47363	0.760058
	3-47404352-48406110	cfao	carcass fat score, adults	0.00417677	-6.6166	4.41035	0.133552
	3-47404352-48406110	cfco	carcass fat score, calves	0.00211342	0.226379	3.70863	0.951326
	3-47404352-48406110	cwao	slaughter weight, adults	0.00404067	-13.7591	5.1332	0.00735313
	3-47404352-48406110	cwco	slaughter weight, calves	0.00203027	-0.734369	3.88259	0.84998
	3-47404352-48406110	ggd	birth weight	0.00341588	0.153758	3.65611	0.966455
	3-47404352-48406110	ggm	birth weight	0.00330231	8.35787	3.84254	0.0296233
	3-47404352-48406110	hp2	survival heifer period 2	0.00279525	13.666	9.72568	0.159978
	3-47404352-48406110	lgd	percentage live births	0.00306748	4.39205	5.67602	0.439055
	3-47404352-48406110	lgm	percentage live births	0.00419287	5.71347	5.40322	0.29032
	3-47404352-48406110	ngd	percentage normal births	0.00287018	-1.74953	2.70729	0.518131
	3-47404352-48406110	ngm	percentage normal births	0.00132252	5.74818	5.7314	0.315896
	3-47404352-48406110	nrk	non-return rate cow	0.000614376	1.3086	6.11428	0.830529
	3-47404352-48406110	nrr	non-return rate heifer	0.000710227	-4.09633	7.1112	0.564588
	3-47404352-48406110	p1	survival period 1	0.00321826	0.745787	6.97723	0.914877
	3-47404352-48406110	raz	interval calving to insemination	0.00063857	-2.94285	4.83226	0.542523
	3-47404352-48406110	tdd	gestation length	0.00342466	-1.51678	3.37521	0.653151
	3-47404352-48406110	tdm	gestation length	0.00331038	4.2363	4.00113	0.289701
	3-47404352-48406110	twind	multiple birth	0.00194217	0.714068	4.08896	0.861368
	3-47404352-48406110	twinm	multiple birth	0.000473784	-2.63932	10.2114	0.796046
	3-47404352-48406110	vzk	interval first to last insemination cow	0.000637291	-4.53245	5.4184	0.402878
	3-47404352-48406110	vzr	interval first to last insemination heifer	0.00070555	-3.03192	8.18347	0.711015
3-52432936-52689742	3-52432936-52689742	bp2	survival bull period 2	0.00303197	-5.45876	7.10838	0.442527
	3-52432936-52689742	ccao	carcass conformation score, adults	0.00308057	12.1367	5.31229	0.0223332
	3-52432936-52689742	ccco	carcass conformation score, calves	0.00505149	1.60285	2.21088	0.468463
	3-52432936-52689742	cfao	carcass fat score, adults	0.0035031	-6.1539	4.61211	0.182108
	3-52432936-52689742	cfco	carcass fat score, calves	0.00299401	0.713017	3.08735	0.817355
	3-52432936-52689742	cwao	slaughter weight, adults	0.00338895	4.61152	5.3953	0.392701
	3-52432936-52689742	cwco	slaughter weight, calves	0.00295312	0.093586	3.25592	0.977069
	3-52432936-52689742	ggd	birth weight	0.00426985	-0.662724	3.174	0.834606
	3-52432936-52689742	ggm	birth weight	0.00405284	3.90563	3.14457	0.214228
	3-52432936-52689742	hp2	survival heifer period 2	0.00279525	-11.8459	9.40094	0.207643
	3-52432936-52689742	lgd	percentage live births	0.00631541	-0.593141	3.87613	0.878379
	3-52432936-52689742	lgm	percentage live births	0.00628931	2.7225	4.07825	0.504411
	3-52432936-52689742	ngd	percentage normal births	0.00228142	-0.480876	2.80342	0.863805
	3-52432936-52689742	ngm	percentage normal births	0.00255687	-6.42056	4.0822	0.115761
	3-52432936-52689742	nrk	non-return rate cow	0.000307188	-1.57794	7.46506	0.832593
	3-52432936-52689742	nrr	non-return rate heifer	0.000473485	1.61118	7.92173	0.838833
	3-52432936-52689742	p1	survival period 1	0.00321826	-3.91976	6.68784	0.557806
	3-52432936-52689742	raz	interval calving to insemination	0.000558748	5.72517	4.75489	0.228566
	3-52432936-52689742	tdd	gestation length	0.00440313	-0.434464	2.71048	0.872652
	3-52432936-52689742	tdm	gestation length	0.00423729	1.77286	3.35015	0.596676
	3-52432936-52689742	twind	multiple birth	0.00302115	5.97463	3.35011	0.0745194
	3-52432936-52689742	twinm	multiple birth	0.00078964	-7.92623	7.78773	0.30878
	3-52432936-52689742	vzk	interval first to last insemination cow	0.000273125	0.749652	6.89098	0.913371
	3-52432936-52689742	vzr	interval first to last insemination heifer	0.000940734	-0.482224	6.67707	0.942426
4-108811998-109953666	4-108811998-109953666	bp2	survival bull period 2	0.00468578	2.67789	6.4878	0.679784
	4-108811998-109953666	ccao	carcass conformation score, adults	0.00592417	1.19225	4.31544	0.782336
	4-108811998-109953666	ccco	carcass conformation score, calves	0.00767437	-1.18884	1.91634	0.535012
	4-108811998-109953666	cfao	carcass fat score, adults	0.00660199	4.70254	3.69068	0.202604
	4-108811998-109953666	cfco	carcass fat score, calves	0.00405072	-5.56426	3.06617	0.0695657
	4-108811998-109953666	cwao	slaughter weight, adults	0.00638686	4.90653	4.29149	0.252908
	4-108811998-109953666	cwco	slaughter weight, calves	0.00350683	-2.70039	3.27505	0.409635
	4-108811998-109953666	ggd	birth weight	0.00711642	3.06415	2.77528	0.269555
	4-108811998-109953666	ggm	birth weight	0.00705494	3.93562	2.83344	0.164835
	4-108811998-109953666	hp2	survival heifer period 2	0.00384347	-1.19363	8.80197	0.89213
	4-108811998-109953666	lgd	percentage live births	0.00992422	-4.5747	3.53611	0.195765
	4-108811998-109953666	lgm	percentage live births	0.00859539	-3.54382	4.04263	0.380697
	4-108811998-109953666	ngd	percentage normal births	0.00412128	-1.07179	2.36241	0.650055
	4-108811998-109953666	ngm	percentage normal births	0.00387939	2.547	3.6871	0.489699
	4-108811998-109953666	nrk	non-return rate cow	0.000921565	-6.12035	4.96325	0.217526
	4-108811998-109953666	nrr	non-return rate heifer	0.00118371	6.79911	5.50833	0.217079
	4-108811998-109953666	p1	survival period 1	0.00526624	2.8868	5.83284	0.620655
	4-108811998-109953666	raz	interval calving to insemination	0.000878033	-0.779531	4.19147	0.85246
	4-108811998-109953666	tdd	gestation length	0.00782779	2.07592	2.37916	0.382911
	4-108811998-109953666	tdm	gestation length	0.00715042	5.62967	2.96014	0.0571942
	4-108811998-109953666	twind	multiple birth	0.00345274	0.641093	3.23021	0.842679
	4-108811998-109953666	twinm	multiple birth	0.000473784	-8.80036	10.0812	0.38269
	4-108811998-109953666	vzk	interval first to last insemination cow	0.000819374	-9.08867	4.67224	0.0517447
	4-108811998-109953666	vzr	interval first to last insemination heifer	0.00188147	-1.45995	5.5211	0.791448
4-1281131-2168698	4-1281131-2168698	bp2	survival bull period 2	0.00716648	-5.78089	5.03722	0.251119
	4-1281131-2168698	ccao	carcass conformation score, adults	0.00770142	0.406356	3.70971	0.912775
	4-1281131-2168698	ccco	carcass conformation score, calves	0.00864581	1.38028	1.84907	0.455383
	4-1281131-2168698	cfao	carcass fat score, adults	0.00808407	-2.6876	3.2982	0.415148
	4-1281131-2168698	cfco	carcass fat score, calves	0.00545967	3.12266	2.53976	0.218882
	4-1281131-2168698	cwao	slaughter weight, adults	0.00808133	8.90084	3.78225	0.0186067
	4-1281131-2168698	cwco	slaughter weight, calves	0.0055371	-0.542873	2.59182	0.834092
	4-1281131-2168698	ggd	birth weight	0.00825505	-1.32305	2.50542	0.597446
	4-1281131-2168698	ggm	birth weight	0.00720504	-0.439035	2.62569	0.867207
	4-1281131-2168698	hp2	survival heifer period 2	0.00838574	-8.61335	6.02845	0.153066
	4-1281131-2168698	lgd	percentage live births	0.0102851	-3.14403	3.34521	0.347289
	4-1281131-2168698	lgm	percentage live births	0.00922432	4.00015	3.82126	0.295185
	4-1281131-2168698	ngd	percentage normal births	0.00544598	1.15113	1.97091	0.559177
	4-1281131-2168698	ngm	percentage normal births	0.00573091	0.0944755	2.89865	0.973999
	4-1281131-2168698	nrk	non-return rate cow	0.00327667	-2.26601	2.74968	0.409885
	4-1281131-2168698	nrr	non-return rate heifer	0.00307765	-8.74975	3.51791	0.0128753
	4-1281131-2168698	p1	survival period 1	0.00702165	-2.30348	4.98523	0.644038
	4-1281131-2168698	raz	interval calving to insemination	0.00311303	1.49132	2.3223	0.520761
	4-1281131-2168698	tdd	gestation length	0.00831703	-1.6214	2.2177	0.464708
	4-1281131-2168698	tdm	gestation length	0.00820975	-4.94343	2.66065	0.0631726
	4-1281131-2168698	twind	multiple birth	0.00690548	2.15996	2.34035	0.356049
	4-1281131-2168698	twinm	multiple birth	0.00363234	-2.52384	4.29387	0.556681
	4-1281131-2168698	vzk	interval first to last insemination cow	0.00309541	1.24712	2.53158	0.622277
	4-1281131-2168698	vzr	interval first to last insemination heifer	0.00305738	4.92201	4.35255	0.258125
5-110617654-111664596	5-110617654-111664596	bp2	survival bull period 2	0.0016538	5.06177	9.44036	0.591831
	5-110617654-111664596	ccao	carcass conformation score, adults	0.0035545	-1.88307	4.65843	0.686045
	5-110617654-111664596	ccco	carcass conformation score, calves	0.00437148	-2.59653	2.14593	0.226285
	5-110617654-111664596	cfao	carcass fat score, adults	0.00363783	-12.6327	4.28307	0.00318344
	5-110617654-111664596	cfco	carcass fat score, calves	0.000880592	-8.32407	4.9976	0.0957903
	5-110617654-111664596	cwao	slaughter weight, adults	0.00364964	2.59918	4.9304	0.598073
	5-110617654-111664596	cwco	slaughter weight, calves	0.00073828	3.29796	5.79186	0.569076
	5-110617654-111664596	ggd	birth weight	0.00327356	2.25756	3.30415	0.494449
	5-110617654-111664596	ggm	birth weight	0.00315221	12.3883	3.39181	0.000259783
	5-110617654-111664596	hp2	survival heifer period 2	0.00139762	19.8674	13.0776	0.128713
	5-110617654-111664596	lgd	percentage live births	0.00360881	-1.73557	4.42911	0.695165
	5-110617654-111664596	lgm	percentage live births	0.00272537	-2.87281	5.35649	0.591735
	5-110617654-111664596	ngd	percentage normal births	0.00183986	-2.87676	2.86042	0.314553
	5-110617654-111664596	ngm	percentage normal births	0.00123435	-3.17236	5.10696	0.534478
	5-110617654-111664596	nrk	non-return rate cow	0.000204792	-13.6847	9.47215	0.148533
	5-110617654-111664596	nrr	non-return rate heifer	0.000473485	-11.9879	7.92103	0.130171
	5-110617654-111664596	p1	survival period 1	0.00175541	2.7121	8.9598	0.762121
	5-110617654-111664596	raz	interval calving to insemination	0.000319285	4.56462	5.9799	0.445269
	5-110617654-111664596	tdd	gestation length	0.0040362	-2.24749	2.62096	0.391163
	5-110617654-111664596	tdm	gestation length	0.00317797	-0.245658	3.50425	0.944112
	5-110617654-111664596	twind	multiple birth	0.000863185	0.893681	5.84968	0.878576
	5-110617654-111664596	twinm	multiple birth	0.0011055	-12.7221	6.53284	0.0514865
	5-110617654-111664596	vzk	interval first to last insemination cow	0.000182083	-15.9151	8.87245	0.072851
	5-110617654-111664596	vzr	interval first to last insemination heifer	0.000470367	-16.3652	9.49201	0.0846893
5-57653479-59777422	5-57653479-59777422	bp2	survival bull period 2	0.00551268	-5.09081	5.07263	0.315579
	5-57653479-59777422	ccao	carcass conformation score, adults	0.0063981	0.402662	3.61691	0.911357
	5-57653479-59777422	ccco	carcass conformation score, calves	0.00621721	-1.70116	1.8976	0.369996
	5-57653479-59777422	cfao	carcass fat score, adults	0.00619779	-4.84112	3.37251	0.151155
	5-57653479-59777422	cfco	carcass fat score, calves	0.00369849	0.0116033	2.57525	0.996405
	5-57653479-59777422	cwao	slaughter weight, adults	0.00651721	2.02009	3.82515	0.597426
	5-57653479-59777422	cwco	slaughter weight, calves	0.00387597	2.75125	2.62557	0.2947
	5-57653479-59777422	ggd	birth weight	0.00569314	-6.28225	2.63194	0.0169898
	5-57653479-59777422	ggm	birth weight	0.00555389	1.56171	2.64262	0.554541
	5-57653479-59777422	hp2	survival heifer period 2	0.00628931	-6.83547	6.11385	0.263554
	5-57653479-59777422	lgd	percentage live births	0.00703717	7.30295	3.47422	0.0355497
	5-57653479-59777422	lgm	percentage live births	0.0048218	5.52441	4.42708	0.21208
	5-57653479-59777422	ngd	percentage normal births	0.00309096	5.09382	2.26492	0.0245124
	5-57653479-59777422	ngm	percentage normal births	0.00326221	3.92769	3.45826	0.256064
	5-57653479-59777422	nrk	non-return rate cow	0.00184313	2.01536	3.28847	0.53997
	5-57653479-59777422	nrr	non-return rate heifer	0.00189394	1.50661	4.02402	0.708104
	5-57653479-59777422	p1	survival period 1	0.00526624	-1.80541	5.03039	0.71967
	5-57653479-59777422	raz	interval calving to insemination	0.00143678	-0.796213	2.94428	0.786832
	5-57653479-59777422	tdd	gestation length	0.00550391	-4.51404	2.33155	0.0528591
	5-57653479-59777422	tdm	gestation length	0.00529661	-0.306691	2.82617	0.913585
	5-57653479-59777422	twind	multiple birth	0.00410013	0.279099	2.73588	0.918745
	5-57653479-59777422	twinm	multiple birth	0.00268478	0.548073	4.40633	0.901012
	5-57653479-59777422	vzk	interval first to last insemination cow	0.00163875	1.68535	3.08019	0.584269
	5-57653479-59777422	vzr	interval first to last insemination heifer	0.00235183	3.75668	4.21429	0.372707
5-61981015-63241412	5-61981015-63241412	bp2	survival bull period 2	0.00826902	-6.42122	4.67079	0.169206
	5-61981015-63241412	ccao	carcass conformation score, adults	0.007109	0.365023	3.7364	0.922175
	5-61981015-63241412	ccco	carcass conformation score, calves	0.00893724	0.332738	1.86166	0.858148
	5-61981015-63241412	cfao	carcass fat score, adults	0.00781461	3.82677	3.22001	0.234662
	5-61981015-63241412	cfco	carcass fat score, calves	0.00704473	1.99382	2.26649	0.379023
	5-61981015-63241412	cwao	slaughter weight, adults	0.00755996	0.887127	3.74525	0.81276
	5-61981015-63241412	cwco	slaughter weight, calves	0.00719823	-2.45167	2.28199	0.282664
	5-61981015-63241412	ggd	birth weight	0.00825505	-0.509596	2.47315	0.836751
	5-61981015-63241412	ggm	birth weight	0.00840588	0.953742	2.5509	0.70849
	5-61981015-63241412	hp2	survival heifer period 2	0.00803634	-5.33292	6.03159	0.376607
	5-61981015-63241412	lgd	percentage live births	0.00775893	5.06486	3.77374	0.179553
	5-61981015-63241412	lgm	percentage live births	0.00754717	4.3312	3.93653	0.27122
	5-61981015-63241412	ngd	percentage normal births	0.0064763	0.56453	1.91583	0.768249
	5-61981015-63241412	ngm	percentage normal births	0.00484923	-1.95424	3.1915	0.540322
	5-61981015-63241412	nrk	non-return rate cow	0.00419824	0.179802	2.57655	0.944366
	5-61981015-63241412	nrr	non-return rate heifer	0.00449811	1.92998	3.05038	0.526927
	5-61981015-63241412	p1	survival period 1	0.00789936	3.10536	4.61661	0.50117
	5-61981015-63241412	raz	interval calving to insemination	0.00399106	1.69508	2.14518	0.429421
	5-61981015-63241412	tdd	gestation length	0.0079501	-0.306002	2.3127	0.894736
	5-61981015-63241412	tdm	gestation length	0.00728284	0.929839	2.78118	0.738129
	5-61981015-63241412	twind	multiple birth	0.00690548	-0.871781	2.2757	0.701658
	5-61981015-63241412	twinm	multiple birth	0.0050537	-2.69459	3.48455	0.439346
	5-61981015-63241412	vzk	interval first to last insemination cow	0.00400583	-2.25433	2.36413	0.340308
	5-61981015-63241412	vzr	interval first to last insemination heifer	0.00587959	-4.75185	3.08085	0.12298
6-112761523-113596244	6-112761523-113596244	bp2	survival bull period 2	0.00661521	-4.00106	5.14623	0.436879
	6-112761523-113596244	ccao	carcass conformation score, adults	0.00793839	-3.96621	3.54295	0.262942
	6-112761523-113596244	ccco	carcass conformation score, calves	0.012143	-0.907731	1.62139	0.575583
	6-112761523-113596244	cfao	carcass fat score, adults	0.00808407	-9.297	3.17563	0.00341578
	6-112761523-113596244	cfco	carcass fat score, calves	0.00510743	3.05971	2.57227	0.234243
	6-112761523-113596244	cwao	slaughter weight, adults	0.00795099	-1.8661	3.67367	0.611477
	6-112761523-113596244	cwco	slaughter weight, calves	0.00498339	-0.524883	2.64704	0.842818
	6-112761523-113596244	ggd	birth weight	0.00967834	3.12969	2.34708	0.182387
	6-112761523-113596244	ggm	birth weight	0.00945662	2.95016	2.41525	0.221908
	6-112761523-113596244	hp2	survival heifer period 2	0.00698812	-2.72884	6.33718	0.666753
	6-112761523-113596244	lgd	percentage live births	0.015157	-2.82695	2.91126	0.331528
	6-112761523-113596244	lgm	percentage live births	0.015304	-1.52853	3.08759	0.620562
	6-112761523-113596244	ngd	percentage normal births	0.00529879	-3.55054	2.0512	0.0834588
	6-112761523-113596244	ngm	percentage normal births	0.00634809	-9.81315	2.91248	0.000753459
	6-112761523-113596244	nrk	non-return rate cow	0.00102396	-2.77712	4.46855	0.534284
	6-112761523-113596244	nrr	non-return rate heifer	0.00130208	-2.54938	5.03365	0.612528
	6-112761523-113596244	p1	survival period 1	0.00702165	1.41142	4.90951	0.77374
	6-112761523-113596244	raz	interval calving to insemination	0.0011175	-1.24147	3.58922	0.729426
	6-112761523-113596244	tdd	gestation length	0.0111301	-1.23707	1.98567	0.533285
	6-112761523-113596244	tdm	gestation length	0.00900424	-0.930004	2.59211	0.719758
	6-112761523-113596244	twind	multiple birth	0.00539491	2.17098	2.55888	0.396208
	6-112761523-113596244	twinm	multiple birth	0.00205306	-1.1673	5.39998	0.828857
	6-112761523-113596244	vzk	interval first to last insemination cow	0.0010925	-4.23343	3.95848	0.284864
	6-112761523-113596244	vzr	interval first to last insemination heifer	0.00235183	0.0115159	4.5658	0.997988
6-17261709-18109566	6-17261709-18109566	bp2	survival bull period 2	0.00413451	-0.276107	6.45549	0.965884
	6-17261709-18109566	ccao	carcass conformation score, adults	0.00592417	2.30419	4.01574	0.56611
	6-17261709-18109566	ccco	carcass conformation score, calves	0.00709151	-0.332187	1.95381	0.864994
	6-17261709-18109566	cfao	carcass fat score, adults	0.00606306	3.98694	3.62826	0.271831
	6-17261709-18109566	cfco	carcass fat score, calves	0.00422684	-1.53984	2.73964	0.574076
	6-17261709-18109566	cwao	slaughter weight, adults	0.00599583	9.82163	4.17602	0.0186771
	6-17261709-18109566	cwco	slaughter weight, calves	0.00387597	-1.46235	2.91626	0.616056
	6-17261709-18109566	ggd	birth weight	0.00654711	4.52635	2.74853	0.0995942
	6-17261709-18109566	ggm	birth weight	0.00810567	12.8922	2.60245	7.275e-07
	6-17261709-18109566	hp2	survival heifer period 2	0.00384347	1.13381	8.33263	0.891767
	6-17261709-18109566	lgd	percentage live births	0.0110069	-1.64196	3.32688	0.621629
	6-17261709-18109566	lgm	percentage live births	0.00922432	0.584878	3.79046	0.877371
	6-17261709-18109566	ngd	percentage normal births	0.00404769	-2.01755	2.21239	0.361804
	6-17261709-18109566	ngm	percentage normal births	0.00414389	-5.46608	3.36719	0.104517
	6-17261709-18109566	nrk	non-return rate cow	0.00133115	2.44139	3.84795	0.525777
	6-17261709-18109566	nrr	non-return rate heifer	0.00106534	5.71582	5.34613	0.285002
	6-17261709-18109566	p1	survival period 1	0.0046811	0.80477	5.95383	0.892479
	6-17261709-18109566	raz	interval calving to insemination	0.0015166	0.18089	2.87198	0.949779
	6-17261709-18109566	tdd	gestation length	0.00807241	-2.77524	2.28582	0.224705
	6-17261709-18109566	tdm	gestation length	0.00648835	-0.70798	2.96164	0.811067
	6-17261709-18109566	twind	multiple birth	0.00323694	3.81854	3.2227	0.236062
	6-17261709-18109566	twinm	multiple birth	0.00142135	-13.2797	5.93037	0.0251386
	6-17261709-18109566	vzk	interval first to last insemination cow	0.00145666	0.803195	3.25509	0.805101
	6-17261709-18109566	vzr	interval first to last insemination heifer	0.0014111	-1.42091	5.5993	0.799677
7-2588873-3357718	7-2588873-3357718	bp2	survival bull period 2	0.0341786	-1.14849	2.3855	0.630201
	7-2588873-3357718	ccao	carcass conformation score, adults	0.0338863	-0.932964	1.88942	0.62146
	7-2588873-3357718	ccco	carcass conformation score, calves	0.0336118	0.155601	1.02871	0.879772
	7-2588873-3357718	cfao	carcass fat score, adults	0.0343573	-1.21274	1.65383	0.463381
	7-2588873-3357718	cfco	carcass fat score, calves	0.035752	-2.13213	1.16319	0.0668028
	7-2588873-3357718	cwao	slaughter weight, adults	0.0338895	1.62218	1.89796	0.392721
	7-2588873-3357718	cwco	slaughter weight, calves	0.0365449	-0.651833	1.14091	0.567779
	7-2588873-3357718	ggd	birth weight	0.0382864	0.53774	1.26565	0.670931
	7-2588873-3357718	ggm	birth weight	0.0366256	1.17077	1.34331	0.38345
	7-2588873-3357718	hp2	survival heifer period 2	0.0363382	-5.15974	2.97682	0.0830412
	7-2588873-3357718	lgd	percentage live births	0.0429448	-0.850177	1.79314	0.63541
	7-2588873-3357718	lgm	percentage live births	0.0406709	-0.256112	1.90727	0.89318
	7-2588873-3357718	ngd	percentage normal births	0.0293641	0.309236	1.00021	0.757191
	7-2588873-3357718	ngm	percentage normal births	0.0311233	-0.589372	1.44131	0.682603
	7-2588873-3357718	nrk	non-return rate cow	0.0265206	-0.0429462	1.18403	0.971066
	7-2588873-3357718	nrr	non-return rate heifer	0.0276989	-0.935725	1.39986	0.503853
	7-2588873-3357718	p1	survival period 1	0.0351083	0.524319	2.31439	0.820776
	7-2588873-3357718	raz	interval calving to insemination	0.0261015	-1.80722	1.00981	0.073507
	7-2588873-3357718	tdd	gestation length	0.0377935	-0.887601	1.1734	0.449389
	7-2588873-3357718	tdm	gestation length	0.0364142	1.28984	1.39299	0.354474
	7-2588873-3357718	twind	multiple birth	0.0384117	-0.649454	1.04	0.532315
	7-2588873-3357718	twinm	multiple birth	0.0337966	0.672144	1.58951	0.672396
	7-2588873-3357718	vzk	interval first to last insemination cow	0.02622	-2.38778	1.09035	0.0285299
	7-2588873-3357718	vzr	interval first to last insemination heifer	0.0331609	-0.492911	1.52	0.745723
7-33761341-34703029	7-33761341-34703029	bp2	survival bull period 2	0.00330761	2.31638	6.9572	0.739174
	7-33761341-34703029	ccao	carcass conformation score, adults	0.00580569	0.460831	4.25682	0.913792
	7-33761341-34703029	ccco	carcass conformation score, calves	0.00777152	-0.331605	2.03369	0.870474
	7-33761341-34703029	cfao	carcass fat score, adults	0.00565885	-4.10499	3.79659	0.279595
	7-33761341-34703029	cfco	carcass fat score, calves	0.00299401	4.58649	3.25366	0.158647
	7-33761341-34703029	cwao	slaughter weight, adults	0.00573514	-1.82134	4.37228	0.676997
	7-33761341-34703029	cwco	slaughter weight, calves	0.00276855	-0.0822685	3.46099	0.981036
	7-33761341-34703029	ggd	birth weight	0.00626245	-1.34869	2.76945	0.626266
	7-33761341-34703029	ggm	birth weight	0.00735515	2.83634	2.70767	0.29486
	7-33761341-34703029	hp2	survival heifer period 2	0.00314465	-2.46976	8.94577	0.782486
	7-33761341-34703029	lgd	percentage live births	0.0119091	6.91833	3.2307	0.0322389
	7-33761341-34703029	lgm	percentage live births	0.0115304	4.78273	3.5154	0.17367
	7-33761341-34703029	ngd	percentage normal births	0.00353253	1.97974	2.45762	0.420501
	7-33761341-34703029	ngm	percentage normal births	0.00476107	-2.0281	3.40972	0.551978
	7-33761341-34703029	nrk	non-return rate cow	0.000409584	1.96837	7.13722	0.78271
	7-33761341-34703029	nrr	non-return rate heifer	0.000591856	-0.219825	7.56595	0.976821
	7-33761341-34703029	p1	survival period 1	0.00321826	3.26667	6.83308	0.632603
	7-33761341-34703029	raz	interval calving to insemination	0.000399106	-5.64628	5.80955	0.331102
	7-33761341-34703029	tdd	gestation length	0.0079501	-4.55606	2.28031	0.0457167
	7-33761341-34703029	tdm	gestation length	0.00556144	-2.62367	3.10276	0.397779
	7-33761341-34703029	twind	multiple birth	0.00280535	1.29975	3.45224	0.70655
	7-33761341-34703029	twinm	multiple birth	0.0011055	5.70523	7.33274	0.43654
	7-33761341-34703029	vzk	interval first to last insemination cow	0.000364166	0.0294963	6.7191	0.996497
	7-33761341-34703029	vzr	interval first to last insemination heifer	0.00117592	-0.507678	6.48964	0.937646
7-33954389-34956540	7-33954389-34956540	bp2	survival bull period 2	0.0358324	2.93786	2.09062	0.159945
	7-33954389-34956540	ccao	carcass conformation score, adults	0.0368483	-1.77227	1.51993	0.243608
	7-33954389-34956540	ccco	carcass conformation score, calves	0.0374004	-0.750189	0.776559	0.334023
	7-33954389-34956540	cfao	carcass fat score, adults	0.0371867	-1.48958	1.40334	0.288487
	7-33954389-34956540	cfco	carcass fat score, calves	0.0334625	0.539741	0.907163	0.551859
	7-33954389-34956540	cwao	slaughter weight, adults	0.0370177	-1.02753	1.62113	0.526189
	7-33954389-34956540	cwco	slaughter weight, calves	0.0335917	0.389706	0.942754	0.679336
	7-33954389-34956540	ggd	birth weight	0.0360091	-0.0442805	1.06697	0.966896
	7-33954389-34956540	ggm	birth weight	0.0351246	0.357407	1.07343	0.739165
	7-33954389-34956540	hp2	survival heifer period 2	0.0349406	0.364845	2.70078	0.892542
	7-33954389-34956540	lgd	percentage live births	0.0341032	-0.319146	1.58199	0.840123
	7-33954389-34956540	lgm	percentage live births	0.0324948	-0.675014	1.71329	0.693592
	7-33954389-34956540	ngd	percentage normal births	0.0422432	0.341096	0.656108	0.603149
	7-33954389-34956540	ngm	percentage normal births	0.0408217	0.836286	1.01448	0.409741
	7-33954389-34956540	nrk	non-return rate cow	0.0407536	0.720547	0.775266	0.352672
	7-33954389-34956540	nrr	non-return rate heifer	0.0406013	0.980559	0.971946	0.313041
	7-33954389-34956540	p1	survival period 1	0.0342305	-1.47865	2.07206	0.475467
	7-33954389-34956540	raz	interval calving to insemination	0.0423052	0.679262	0.611268	0.266468
	7-33954389-34956540	tdd	gestation length	0.0347358	0.220274	0.960917	0.818687
	7-33954389-34956540	tdm	gestation length	0.0342956	0.304462	1.14689	0.79065
	7-33954389-34956540	twind	multiple birth	0.036038	-0.562117	0.970437	0.562427
	7-33954389-34956540	twinm	multiple birth	0.0369551	0.823328	1.26146	0.513962
	7-33954389-34956540	vzk	interval first to last insemination cow	0.0415149	1.5297	0.6815	0.0247931
	7-33954389-34956540	vzr	interval first to last insemination heifer	0.0341016	0.578896	1.25205	0.643823
7-41371808-42545291	7-41371808-42545291	bp2	survival bull period 2	0.0184675	4.75572	3.00359	0.113342
	7-41371808-42545291	ccao	carcass conformation score, adults	0.0189573	-0.174974	2.19044	0.936332
	7-41371808-42545291	ccco	carcass conformation score, calves	0.0216631	-0.687918	1.08347	0.525481
	7-41371808-42545291	cfao	carcass fat score, adults	0.0191323	3.83601	2.01137	0.0564992
	7-41371808-42545291	cfco	carcass fat score, calves	0.0186685	0.470098	1.2794	0.713294
	7-41371808-42545291	cwao	slaughter weight, adults	0.0185089	-0.798911	2.35032	0.73392
	7-41371808-42545291	cwco	slaughter weight, calves	0.018457	-1.9461	1.3271	0.14253
	7-41371808-42545291	ggd	birth weight	0.019499	-0.703764	1.49143	0.637017
	7-41371808-42545291	ggm	birth weight	0.0202642	-0.261325	1.48132	0.859969
	7-41371808-42545291	hp2	survival heifer period 2	0.0185185	4.8463	3.82942	0.205677
	7-41371808-42545291	lgd	percentage live births	0.0200289	3.33625	2.11561	0.114802
	7-41371808-42545291	lgm	percentage live births	0.021174	-0.151951	2.18675	0.944602
	7-41371808-42545291	ngd	percentage normal births	0.0148661	-0.141457	1.12559	0.89999
	7-41371808-42545291	ngm	percentage normal births	0.0151649	-0.421865	1.7084	0.804958
	7-41371808-42545291	nrk	non-return rate cow	0.0133115	-0.89791	1.38864	0.517885
	7-41371808-42545291	nrr	non-return rate heifer	0.0138494	0.211594	1.70649	0.90132
	7-41371808-42545291	p1	survival period 1	0.0193095	4.53052	2.84631	0.111448
	7-41371808-42545291	raz	interval calving to insemination	0.0121328	-1.29358	1.14837	0.259974
	7-41371808-42545291	tdd	gestation length	0.0198141	0.0467201	1.31102	0.971572
	7-41371808-42545291	tdm	gestation length	0.0193326	0.285644	1.56765	0.855417
	7-41371808-42545291	twind	multiple birth	0.0196375	0.831672	1.34991	0.537833
	7-41371808-42545291	twinm	multiple birth	0.0151611	-2.67091	1.99715	0.181105
	7-41371808-42545291	vzk	interval first to last insemination cow	0.0127458	-1.08373	1.25003	0.385964
	7-41371808-42545291	vzr	interval first to last insemination heifer	0.0181091	-0.242416	1.7793	0.891629
7-41376851-42569144	7-41376851-42569144	bp2	survival bull period 2	0.0201213	4.33638	2.86401	0.130002
	7-41376851-42569144	ccao	carcass conformation score, adults	0.0223934	-0.617798	2.01105	0.75869
	7-41376851-42569144	ccco	carcass conformation score, calves	0.025646	-0.289794	0.98863	0.769425
	7-41376851-42569144	cfao	carcass fat score, adults	0.0225007	4.00528	1.84655	0.030078
	7-41376851-42569144	cfco	carcass fat score, calves	0.0220148	0.286451	1.17773	0.807832
	7-41376851-42569144	cwao	slaughter weight, adults	0.0217675	-1.3914	2.15852	0.519182
	7-41376851-42569144	cwco	slaughter weight, calves	0.0217793	-1.62028	1.21889	0.183749
	7-41376851-42569144	ggd	birth weight	0.0234842	-1.17434	1.36765	0.390531
	7-41376851-42569144	ggm	birth weight	0.0235665	-0.0415657	1.37598	0.975901
	7-41376851-42569144	hp2	survival heifer period 2	0.020615	4.91108	3.61035	0.173742
	7-41376851-42569144	lgd	percentage live births	0.0238181	2.12767	1.95421	0.276259
	7-41376851-42569144	lgm	percentage live births	0.0257862	-0.248985	1.98297	0.900079
	7-41376851-42569144	ngd	percentage normal births	0.0172211	0.445616	1.05322	0.672224
	7-41376851-42569144	ngm	percentage normal births	0.0176336	-0.141637	1.58583	0.928832
	7-41376851-42569144	nrk	non-return rate cow	0.015257	-0.489957	1.29462	0.705091
	7-41376851-42569144	nrr	non-return rate heifer	0.0159801	0.109658	1.58429	0.944818
	7-41376851-42569144	p1	survival period 1	0.021065	3.73035	2.71134	0.168873
	7-41376851-42569144	raz	interval calving to insemination	0.0138091	-1.16404	1.07615	0.279401
	7-41376851-42569144	tdd	gestation length	0.023728	-0.775968	1.2067	0.520192
	7-41376851-42569144	tdm	gestation length	0.0229078	0.447526	1.45308	0.758094
	7-41376851-42569144	twind	multiple birth	0.0228744	-0.106632	1.24862	0.931944
	7-41376851-42569144	twinm	multiple birth	0.0176879	-1.53751	1.83835	0.402956
	7-41376851-42569144	vzk	interval first to last insemination cow	0.0144756	-0.999489	1.17161	0.39361
	7-41376851-42569144	vzr	interval first to last insemination heifer	0.0214017	-1.39646	1.62417	0.389901
7-79845977-80708046	7-79845977-80708046	bp2	survival bull period 2	0.00330761	-5.25076	6.55715	0.423266
	7-79845977-80708046	ccao	carcass conformation score, adults	0.0042654	-8.12486	4.27647	0.0574466
	7-79845977-80708046	ccco	carcass conformation score, calves	0.00495434	0.841534	2.18215	0.69976
	7-79845977-80708046	cfao	carcass fat score, adults	0.00417677	-0.143512	4.01267	0.97147
	7-79845977-80708046	cfco	carcass fat score, calves	0.0019373	-4.71945	3.51367	0.179218
	7-79845977-80708046	cwao	slaughter weight, adults	0.00417101	-6.78704	4.64726	0.144169
	7-79845977-80708046	cwco	slaughter weight, calves	0.0018457	0.372634	3.73653	0.920561
	7-79845977-80708046	ggd	birth weight	0.00441218	-1.93756	3.02647	0.52204
	7-79845977-80708046	ggm	birth weight	0.00525368	1.4582	2.82676	0.605956
	7-79845977-80708046	hp2	survival heifer period 2	0.00314465	0.740623	8.60209	0.931388
	7-79845977-80708046	lgd	percentage live births	0.00685673	7.00894	3.74541	0.0612981
	7-79845977-80708046	lgm	percentage live births	0.00691824	8.38704	3.92926	0.0328012
	7-79845977-80708046	ngd	percentage normal births	0.00220783	1.60639	2.78379	0.563906
	7-79845977-80708046	ngm	percentage normal births	0.00326221	1.92654	3.59282	0.591807
	7-79845977-80708046	nrk	non-return rate cow	0.000819169	-8.19743	4.91356	0.0952507
	7-79845977-80708046	nrr	non-return rate heifer	0.00094697	-12.0551	5.79567	0.0375229
	7-79845977-80708046	p1	survival period 1	0.00351083	2.42728	6.19642	0.695263
	7-79845977-80708046	raz	interval calving to insemination	0.000718391	6.72195	4.15097	0.105368
	7-79845977-80708046	tdd	gestation length	0.00464775	-1.11839	2.59278	0.666215
	7-79845977-80708046	tdm	gestation length	0.00397246	0.243967	3.3735	0.942348
	7-79845977-80708046	twind	multiple birth	0.00237376	-2.89175	3.5829	0.419609
	7-79845977-80708046	twinm	multiple birth	0.00142135	2.26399	5.83083	0.697809
	7-79845977-80708046	vzk	interval first to last insemination cow	0.000819374	2.68607	4.34028	0.536003
	7-79845977-80708046	vzr	interval first to last insemination heifer	0.00164628	-0.210011	5.23816	0.968019
8-108270441-110423252	8-108270441-110423252	bp2	survival bull period 2	0.00633958	2.37667	5.15185	0.644566
	8-108270441-110423252	ccao	carcass conformation score, adults	0.00627962	1.82589	3.77845	0.628927
	8-108270441-110423252	ccco	carcass conformation score, calves	0.00757723	-0.364158	1.88843	0.847087
	8-108270441-110423252	cfao	carcass fat score, adults	0.00579359	3.04249	3.55685	0.392336
	8-108270441-110423252	cfco	carcass fat score, calves	0.00493131	1.12576	2.47826	0.649647
	8-108270441-110423252	cwao	slaughter weight, adults	0.00586548	4.41322	4.05338	0.276252
	8-108270441-110423252	cwco	slaughter weight, calves	0.00479882	2.74181	2.56679	0.285438
	8-108270441-110423252	ggd	birth weight	0.00839738	2.29998	2.46033	0.349878
	8-108270441-110423252	ggm	birth weight	0.00750525	0.798638	2.45275	0.74472
	8-108270441-110423252	hp2	survival heifer period 2	0.0059399	2.29484	6.81157	0.73619
	8-108270441-110423252	lgd	percentage live births	0.0110069	-0.241446	3.19174	0.9397
	8-108270441-110423252	lgm	percentage live births	0.0104822	7.82856	3.44873	0.0232086
	8-108270441-110423252	ngd	percentage normal births	0.00596114	-1.41547	1.85775	0.446102
	8-108270441-110423252	ngm	percentage normal births	0.00731793	4.98906	2.52499	0.0481691
	8-108270441-110423252	nrk	non-return rate cow	0.00409584	-0.836495	2.37561	0.72475
	8-108270441-110423252	nrr	non-return rate heifer	0.00343277	-0.191049	3.18997	0.952243
	8-108270441-110423252	p1	survival period 1	0.00672908	-1.7793	4.87888	0.71534
	8-108270441-110423252	raz	interval calving to insemination	0.00446999	1.12571	1.85176	0.543246
	8-108270441-110423252	tdd	gestation length	0.00892857	1.78069	2.06201	0.387824
	8-108270441-110423252	tdm	gestation length	0.00820975	1.79745	2.54613	0.480217
	8-108270441-110423252	twind	multiple birth	0.00517911	0.156605	2.50488	0.950149
	8-108270441-110423252	twinm	multiple birth	0.00442198	0.491405	3.57435	0.890651
	8-108270441-110423252	vzk	interval first to last insemination cow	0.00400583	-2.86464	2.13919	0.180531
	8-108270441-110423252	vzr	interval first to last insemination heifer	0.00446849	-5.83924	3.36282	0.0824916
9-103406632-104550917	9-103406632-104550917	bp2	survival bull period 2	0.00578831	2.76006	5.006	0.581394
	9-103406632-104550917	ccao	carcass conformation score, adults	0.00485782	5.66251	3.92096	0.148693
	9-103406632-104550917	ccco	carcass conformation score, calves	0.00874296	-1.61497	1.52875	0.290787
	9-103406632-104550917	cfao	carcass fat score, adults	0.00485044	0.403688	3.68786	0.912834
	9-103406632-104550917	cfco	carcass fat score, calves	0.00598802	0.901978	2.09324	0.666541
	9-103406632-104550917	cwao	slaughter weight, adults	0.00495308	3.10981	4.21843	0.461002
	9-103406632-104550917	cwco	slaughter weight, calves	0.00590624	2.40442	2.20454	0.275418
	9-103406632-104550917	ggd	birth weight	0.0079704	0.881648	2.19424	0.687831
	9-103406632-104550917	ggm	birth weight	0.00810567	2.98598	2.16352	0.16754
	9-103406632-104550917	hp2	survival heifer period 2	0.00524109	4.21533	6.65531	0.526487
	9-103406632-104550917	lgd	percentage live births	0.0129917	1.20271	2.5366	0.635398
	9-103406632-104550917	lgm	percentage live births	0.0142558	3.25149	2.58342	0.208175
	9-103406632-104550917	ngd	percentage normal births	0.0051516	-1.88097	1.7891	0.2931
	9-103406632-104550917	ngm	percentage normal births	0.00643625	-1.92222	2.46031	0.43463
	9-103406632-104550917	nrk	non-return rate cow	0.00235511	4.52775	2.9419	0.123791
	9-103406632-104550917	nrr	non-return rate heifer	0.0024858	2.16245	3.57678	0.545458
	9-103406632-104550917	p1	survival period 1	0.00614394	1.56743	4.70405	0.738977
	9-103406632-104550917	raz	interval calving to insemination	0.0026341	-1.31493	2.25738	0.560228
	9-103406632-104550917	tdd	gestation length	0.00917319	0.186552	1.82028	0.918371
	9-103406632-104550917	tdm	gestation length	0.00834216	-1.42422	2.25238	0.52718
	9-103406632-104550917	twind	multiple birth	0.00539491	-1.8154	2.40726	0.450767
	9-103406632-104550917	twinm	multiple birth	0.00363234	-2.18889	3.74112	0.558487
	9-103406632-104550917	vzk	interval first to last insemination cow	0.00236708	3.40793	2.61535	0.192559
	9-103406632-104550917	vzr	interval first to last insemination heifer	0.00376294	5.27053	3.49638	0.131702
9-22526331-23514514	9-22526331-23514514	bp2	survival bull period 2	0.00248071	2.90542	8.25376	0.72483
	9-22526331-23514514	ccao	carcass conformation score, adults	0.00379147	-2.66214	4.91109	0.587773
	9-22526331-23514514	ccco	carcass conformation score, calves	0.00592578	-4.51608	2.0594	0.0283142
	9-22526331-23514514	cfao	carcass fat score, adults	0.00404204	-4.03889	4.37187	0.355571
	9-22526331-23514514	cfco	carcass fat score, calves	0.00264178	-4.19114	3.37756	0.21465
	9-22526331-23514514	cwao	slaughter weight, adults	0.00391032	0.996681	5.10801	0.845298
	9-22526331-23514514	cwco	slaughter weight, calves	0.00239941	6.67574	3.65559	0.0678244
	9-22526331-23514514	ggd	birth weight	0.00612013	3.16753	2.82908	0.26287
	9-22526331-23514514	ggm	birth weight	0.00570399	4.72695	2.91821	0.105273
	9-22526331-23514514	hp2	survival heifer period 2	0.00244584	2.63517	10.4279	0.800497
	9-22526331-23514514	lgd	percentage live births	0.00884157	3.18328	3.52551	0.366565
	9-22526331-23514514	lgm	percentage live births	0.0081761	2.08986	3.87206	0.589385
	9-22526331-23514514	ngd	percentage normal births	0.00360612	-1.3553	2.41067	0.573974
	9-22526331-23514514	ngm	percentage normal births	0.00317404	-6.60268	3.84867	0.0862396
	9-22526331-23514514	nrk	non-return rate cow	0.00051198	-7.08183	6.58749	0.282356
	9-22526331-23514514	nrr	non-return rate heifer	0.000473485	0.706706	8.30931	0.932222
	9-22526331-23514514	p1	survival period 1	0.00351083	5.21505	6.95467	0.453337
	9-22526331-23514514	raz	interval calving to insemination	0.000718391	5.35544	4.32171	0.215274
	9-22526331-23514514	tdd	gestation length	0.00623777	-0.784078	2.47702	0.751592
	9-22526331-23514514	tdm	gestation length	0.0060911	2.19205	3.04868	0.472131
	9-22526331-23514514	twind	multiple birth	0.00280535	4.72089	3.47774	0.174636
	9-22526331-23514514	twinm	multiple birth	0.000631712	-4.46686	8.60093	0.603519
	9-22526331-23514514	vzk	interval first to last insemination cow	0.000546249	-4.43394	5.56267	0.425399
	9-22526331-23514514	vzr	interval first to last insemination heifer	0.00070555	-6.31958	8.33996	0.448602
9-6723284-7824441	9-6723284-7824441	bp2	survival bull period 2	0.00275634	1.72756	7.46242	0.816926
	9-6723284-7824441	ccao	carcass conformation score, adults	0.00319905	0.466292	5.16339	0.928043
	9-6723284-7824441	ccco	carcass conformation score, calves	0.00573149	0.188434	2.11672	0.929065
	9-6723284-7824441	cfao	carcass fat score, adults	0.00336836	-1.16271	4.61039	0.800891
	9-6723284-7824441	cfco	carcass fat score, calves	0.00176118	-2.36553	3.85271	0.539221
	9-6723284-7824441	cwao	slaughter weight, adults	0.0032586	-10.1804	5.39896	0.0593455
	9-6723284-7824441	cwco	slaughter weight, calves	0.00147656	-3.354	4.32921	0.438494
	9-6723284-7824441	ggd	birth weight	0.00441218	-1.3118	3.28925	0.69003
	9-6723284-7824441	ggm	birth weight	0.00375263	1.61359	3.40736	0.635814
	9-6723284-7824441	hp2	survival heifer period 2	0.00279525	13.9082	9.64478	0.149289
	9-6723284-7824441	lgd	percentage live births	0.00541321	9.87254	4.5378	0.0295835
	9-6723284-7824441	lgm	percentage live births	0.00503145	5.78024	4.84962	0.233303
	9-6723284-7824441	ngd	percentage normal births	0.00323815	3.13258	2.41651	0.194865
	9-6723284-7824441	ngm	percentage normal births	0.00282137	-1.65332	3.99725	0.679157
	9-6723284-7824441	nrk	non-return rate cow	0.000819169	8.10361	5.0158	0.106177
	9-6723284-7824441	nrr	non-return rate heifer	0.00106534	9.68602	5.62475	0.0850628
	9-6723284-7824441	p1	survival period 1	0.00321826	-4.96164	6.79075	0.464995
	9-6723284-7824441	raz	interval calving to insemination	0.000718391	-3.42492	4.28569	0.424202
	9-6723284-7824441	tdd	gestation length	0.00428082	1.79742	2.93136	0.539766
	9-6723284-7824441	tdm	gestation length	0.00397246	7.35366	3.64038	0.0433805
	9-6723284-7824441	twind	multiple birth	0.00194217	0.732856	4.05068	0.856429
	9-6723284-7824441	twinm	multiple birth	0.000473784	1.28637	10.3562	0.901147
	9-6723284-7824441	vzk	interval first to last insemination cow	0.000728332	0.952455	4.67791	0.838661
	9-6723284-7824441	vzr	interval first to last insemination heifer	0.000940734	13.9786	7.30016	0.0555135
9-89606305-90789128	9-89606305-90789128	bp2	survival bull period 2	0.00385888	11.469	6.58872	0.0817368
	9-89606305-90789128	ccao	carcass conformation score, adults	0.00402844	-7.55419	4.71743	0.109302
	9-89606305-90789128	ccco	carcass conformation score, calves	0.00631436	-1.47218	2.01647	0.465343
	9-89606305-90789128	cfao	carcass fat score, adults	0.00444624	-7.10292	4.10473	0.0835547
	9-89606305-90789128	cfco	carcass fat score, calves	0.00405072	0.491077	2.72514	0.856994
	9-89606305-90789128	cwao	slaughter weight, adults	0.00430136	-4.78543	4.79791	0.318572
	9-89606305-90789128	cwco	slaughter weight, calves	0.00387597	2.5517	2.91776	0.381824
	9-89606305-90789128	ggd	birth weight	0.0059778	0.453224	2.79246	0.871067
	9-89606305-90789128	ggm	birth weight	0.00525368	4.40431	3.08624	0.153558
	9-89606305-90789128	hp2	survival heifer period 2	0.00384347	11.0087	8.33398	0.18652
	9-89606305-90789128	lgd	percentage live births	0.00721761	-3.22374	3.76682	0.392095
	9-89606305-90789128	lgm	percentage live births	0.0081761	-0.201199	3.81128	0.957899
	9-89606305-90789128	ngd	percentage normal births	0.00662349	0.110002	1.70468	0.948549
	9-89606305-90789128	ngm	percentage normal births	0.00564274	-3.18417	2.82084	0.25898
	9-89606305-90789128	nrk	non-return rate cow	0.00317428	-2.39541	2.77493	0.388011
	9-89606305-90789128	nrr	non-return rate heifer	0.00295928	-4.95986	3.55587	0.163065
	9-89606305-90789128	p1	survival period 1	0.00409596	14.3209	6.25438	0.0220362
	9-89606305-90789128	raz	interval calving to insemination	0.00311303	-0.922465	2.24473	0.681112
	9-89606305-90789128	tdd	gestation length	0.00648239	-2.24341	2.41023	0.351964
	9-89606305-90789128	tdm	gestation length	0.00569386	0.230869	3.03216	0.939308
	9-89606305-90789128	twind	multiple birth	0.00366854	2.72524	3.02612	0.367816
	9-89606305-90789128	twinm	multiple birth	0.000947568	-7.06164	7.49426	0.346053
	9-89606305-90789128	vzk	interval first to last insemination cow	0.00327749	-5.02231	2.45716	0.0409586
	9-89606305-90789128	vzr	interval first to last insemination heifer	0.0014111	-3.81132	5.84116	0.514083

## Sheet: Table S3 - B
Additional file 3: Table S3. B: Output of the haplotype analysis for OB
haplotype	haplotype	trait	trait description	freq	b-value	se	p-value
11-103406494-104418358	11-103406494-104418358	bp2	survival bull period 2	0.0497904	-4.46695	2.33514	0.0557574
	11-103406494-104418358	ccao	carcass conformation score, adults	0.0525478	-4.5108	2.50821	0.0721118
	11-103406494-104418358	ccco	carcass conformation score, calves	0.0551655	-5.1963	1.78598	0.00362017
	11-103406494-104418358	cfao	carcass fat score, adults	0.0582915	-1.7631	2.05245	0.390327
	11-103406494-104418358	cfco	carcass fat score, calves	0.0554649	-3.46663	2.01744	0.0857367
	11-103406494-104418358	cwao	slaughter weight, adults	0.0546296	1.38653	2.49382	0.578221
	11-103406494-104418358	cwco	slaughter weight, calves	0.0545617	-0.376927	1.81223	0.835236
	11-103406494-104418358	ggd	birth weight	0.0548638	-1.95817	2.83634	0.489951
	11-103406494-104418358	ggm	birth weight	0.0577331	-2.51333	2.92087	0.389528
	11-103406494-104418358	hp2	survival heifer period 2	0.0644796	-6.68506	3.28358	0.0417597
	11-103406494-104418358	lgd	percentage live births	0.064695	-4.37147	2.75255	0.112252
	11-103406494-104418358	lgm	percentage live births	0.0478972	-4.57557	3.41807	0.180688
	11-103406494-104418358	ngd	percentage normal births	0.0543307	1.90992	2.88192	0.507506
	11-103406494-104418358	ngm	percentage normal births	0.0508982	9.84239	3.65553	0.00709257
	11-103406494-104418358	nrk	non-return rate cow	0.0400485	-2.36533	2.49093	0.342327
	11-103406494-104418358	nrr	non-return rate heifer	0.040678	-4.33107	2.51754	0.0853667
	11-103406494-104418358	p1	survival period 1	0.0570523	-1.2639	2.77879	0.649225
	11-103406494-104418358	raz	interval calving to insemination	0.0431894	1.19928	1.97063	0.542805
	11-103406494-104418358	tdd	gestation length	0.0556634	0.399371	1.77795	0.822271
	11-103406494-104418358	tdm	gestation length	0.0520607	-0.87542	2.26065	0.698577
	11-103406494-104418358	twind	multiple birth	0.0575758	-3.99353	1.80976	0.0273373
	11-103406494-104418358	twinm	multiple birth	0.0375335	3.4276	1.97978	0.0833977
	11-103406494-104418358	vzk	interval first to last insemination cow	0.0415822	-0.907045	2.08149	0.663005
	11-103406494-104418358	vzr	interval first to last insemination heifer	0.0444015	-7.63193	2.71047	0.00486671
11-104201626-105231051	11-104201626-105231051	bp2	survival bull period 2	0.0628931	-3.5476	2.07903	0.0879385
	11-104201626-105231051	ccao	carcass conformation score, adults	0.0589172	-2.76536	2.40418	0.250049
	11-104201626-105231051	ccco	carcass conformation score, calves	0.0631896	-4.93938	1.7119	0.00391019
	11-104201626-105231051	cfao	carcass fat score, adults	0.0572864	-3.16498	2.08618	0.129237
	11-104201626-105231051	cfco	carcass fat score, calves	0.0693312	-2.93483	1.8633	0.11524
	11-104201626-105231051	cwao	slaughter weight, adults	0.0564815	-5.64418	2.47083	0.0223524
	11-104201626-105231051	cwco	slaughter weight, calves	0.0670841	0.444501	1.68192	0.791563
	11-104201626-105231051	ggd	birth weight	0.0622568	-0.177026	2.61689	0.946066
	11-104201626-105231051	ggm	birth weight	0.0667373	-0.30348	2.71644	0.911046
	11-104201626-105231051	hp2	survival heifer period 2	0.061086	-2.59919	3.37885	0.441745
	11-104201626-105231051	lgd	percentage live births	0.0683919	4.78653	2.73818	0.0804517
	11-104201626-105231051	lgm	percentage live births	0.0630841	5.34081	3.04362	0.0793012
	11-104201626-105231051	ngd	percentage normal births	0.0622047	0.524381	2.66685	0.844118
	11-104201626-105231051	ngm	percentage normal births	0.0613772	1.59725	3.40739	0.639241
	11-104201626-105231051	nrk	non-return rate cow	0.0643204	-0.569027	2.03218	0.779471
	11-104201626-105231051	nrr	non-return rate heifer	0.0542373	1.78488	2.32228	0.442135
	11-104201626-105231051	p1	survival period 1	0.062599	3.94627	2.69541	0.143174
	11-104201626-105231051	raz	interval calving to insemination	0.0647841	0.560792	1.66395	0.736099
	11-104201626-105231051	tdd	gestation length	0.0624595	-3.24786	1.66052	0.0504728
	11-104201626-105231051	tdm	gestation length	0.0636298	-5.00647	2.02873	0.013595
	11-104201626-105231051	twind	multiple birth	0.0636364	-1.83734	1.70392	0.280899
	11-104201626-105231051	twinm	multiple birth	0.0747989	-1.22828	1.47479	0.404932
	11-104201626-105231051	vzk	interval first to last insemination cow	0.0638945	0.300745	1.75624	0.864032
	11-104201626-105231051	vzr	interval first to last insemination heifer	0.0579151	3.14917	2.52475	0.212281
19-14336760-15222429	19-14336760-15222429	bp2	survival bull period 2	0.0303983	0.932412	3.18439	0.76967
	19-14336760-15222429	ccao	carcass conformation score, adults	0.0282643	3.05782	3.70531	0.409228
	19-14336760-15222429	ccco	carcass conformation score, calves	0.0295888	3.65696	2.74982	0.183554
	19-14336760-15222429	cfao	carcass fat score, adults	0.0296482	-3.35728	3.00564	0.263996
	19-14336760-15222429	cfco	carcass fat score, calves	0.0334421	-3.61561	2.97217	0.223799
	19-14336760-15222429	cwao	slaughter weight, adults	0.0296296	0.470393	3.61516	0.896474
	19-14336760-15222429	cwco	slaughter weight, calves	0.0330948	2.29652	2.7245	0.399276
	19-14336760-15222429	ggd	birth weight	0.0361868	-4.16127	3.77543	0.270375
	19-14336760-15222429	ggm	birth weight	0.0354873	1.674	3.99294	0.675041
	19-14336760-15222429	hp2	survival heifer period 2	0.0373303	2.75061	4.70122	0.558491
	19-14336760-15222429	lgd	percentage live births	0.0434381	-4.76302	3.7968	0.209666
	19-14336760-15222429	lgm	percentage live births	0.036215	-9.34613	4.65327	0.0445895
	19-14336760-15222429	ngd	percentage normal births	0.0358268	2.3658	3.84218	0.538064
	19-14336760-15222429	ngm	percentage normal births	0.0321856	-4.23493	4.99054	0.396109
	19-14336760-15222429	nrk	non-return rate cow	0.0230583	-3.95302	3.49493	0.258025
	19-14336760-15222429	nrr	non-return rate heifer	0.0254237	-4.85802	3.49857	0.164963
	19-14336760-15222429	p1	survival period 1	0.0324881	2.59198	4.21291	0.538391
	19-14336760-15222429	raz	interval calving to insemination	0.0240864	4.30457	2.75882	0.11869
	19-14336760-15222429	tdd	gestation length	0.0355987	-3.2227	2.40021	0.179379
	19-14336760-15222429	tdm	gestation length	0.033261	-2.66873	3.02388	0.377479
	19-14336760-15222429	twind	multiple birth	0.0325758	3.18657	2.57951	0.216705
	19-14336760-15222429	twinm	multiple birth	0.0187668	3.97495	2.99999	0.185175
	19-14336760-15222429	vzk	interval first to last insemination cow	0.0243408	-0.366901	2.82659	0.896722
	19-14336760-15222429	vzr	interval first to last insemination heifer	0.023166	-1.79766	3.84285	0.639933
19-14354974-15240920	19-14354974-15240920	bp2	survival bull period 2	0.0303983	0.932412	3.18439	0.76967
	19-14354974-15240920	ccao	carcass conformation score, adults	0.0282643	3.05782	3.70531	0.409228
	19-14354974-15240920	ccco	carcass conformation score, calves	0.0295888	3.65696	2.74982	0.183554
	19-14354974-15240920	cfao	carcass fat score, adults	0.0296482	-3.35728	3.00564	0.263996
	19-14354974-15240920	cfco	carcass fat score, calves	0.0334421	-3.61561	2.97217	0.223799
	19-14354974-15240920	cwao	slaughter weight, adults	0.0296296	0.470393	3.61516	0.896474
	19-14354974-15240920	cwco	slaughter weight, calves	0.0330948	2.29652	2.7245	0.399276
	19-14354974-15240920	ggd	birth weight	0.0361868	-4.16127	3.77543	0.270375
	19-14354974-15240920	ggm	birth weight	0.0354873	1.674	3.99294	0.675041
	19-14354974-15240920	hp2	survival heifer period 2	0.0373303	2.75061	4.70122	0.558491
	19-14354974-15240920	lgd	percentage live births	0.0434381	-4.76302	3.7968	0.209666
	19-14354974-15240920	lgm	percentage live births	0.036215	-9.34613	4.65327	0.0445895
	19-14354974-15240920	ngd	percentage normal births	0.0358268	2.3658	3.84218	0.538064
	19-14354974-15240920	ngm	percentage normal births	0.0321856	-4.23493	4.99054	0.396109
	19-14354974-15240920	nrk	non-return rate cow	0.0230583	-3.95302	3.49493	0.258025
	19-14354974-15240920	nrr	non-return rate heifer	0.0254237	-4.85802	3.49857	0.164963
	19-14354974-15240920	p1	survival period 1	0.0324881	2.59198	4.21291	0.538391
	19-14354974-15240920	raz	interval calving to insemination	0.0240864	4.30457	2.75882	0.11869
	19-14354974-15240920	tdd	gestation length	0.0355987	-3.2227	2.40021	0.179379
	19-14354974-15240920	tdm	gestation length	0.033261	-2.66873	3.02388	0.377479
	19-14354974-15240920	twind	multiple birth	0.0325758	3.18657	2.57951	0.216705
	19-14354974-15240920	twinm	multiple birth	0.0187668	3.97495	2.99999	0.185175
	19-14354974-15240920	vzk	interval first to last insemination cow	0.0243408	-0.366901	2.82659	0.896722
	19-14354974-15240920	vzr	interval first to last insemination heifer	0.023166	-1.79766	3.84285	0.639933
2-1005580-1614673	2-1005580-1614673	bp2	survival bull period 2	0.0555556	1.9478	2.36099	0.409374
	2-1005580-1614673	ccao	carcass conformation score, adults	0.0565287	-3.76268	2.82785	0.183326
	2-1005580-1614673	ccco	carcass conformation score, calves	0.051655	-1.67296	2.085	0.422333
	2-1005580-1614673	cfao	carcass fat score, adults	0.0577889	2.40881	2.27069	0.288769
	2-1005580-1614673	cfco	carcass fat score, calves	0.0579119	-0.70439	2.19222	0.747973
	2-1005580-1614673	cwao	slaughter weight, adults	0.0574074	-3.89136	2.73899	0.155395
	2-1005580-1614673	cwco	slaughter weight, calves	0.0608229	-2.24357	1.94974	0.249855
	2-1005580-1614673	ggd	birth weight	0.0536965	-3.55432	3.0388	0.242143
	2-1005580-1614673	ggm	birth weight	0.0524364	-5.39436	3.20902	0.0927634
	2-1005580-1614673	hp2	survival heifer period 2	0.0599548	-5.13505	3.62701	0.156839
	2-1005580-1614673	lgd	percentage live births	0.0563771	-3.39929	3.1774	0.284694
	2-1005580-1614673	lgm	percentage live births	0.0525701	1.54065	3.56973	0.666042
	2-1005580-1614673	ngd	percentage normal births	0.0535433	4.22536	3.06949	0.168646
	2-1005580-1614673	ngm	percentage normal births	0.0561377	7.61837	3.81611	0.0458939
	2-1005580-1614673	nrk	non-return rate cow	0.0570388	0.365435	2.33758	0.875773
	2-1005580-1614673	nrr	non-return rate heifer	0.0559322	-4.35993	2.54628	0.086846
	2-1005580-1614673	p1	survival period 1	0.0610143	2.78447	3.02661	0.357575
	2-1005580-1614673	raz	interval calving to insemination	0.0539867	2.25295	1.89236	0.23383
	2-1005580-1614673	tdd	gestation length	0.0533981	2.67632	1.96322	0.17281
	2-1005580-1614673	tdm	gestation length	0.0560376	3.55185	2.32403	0.126435
	2-1005580-1614673	twind	multiple birth	0.0606061	-4.85905	1.84875	0.0085815
	2-1005580-1614673	twinm	multiple birth	0.0420912	1.66709	1.99176	0.402597
	2-1005580-1614673	vzk	interval first to last insemination cow	0.0578093	2.29453	1.88094	0.222508
	2-1005580-1614673	vzr	interval first to last insemination heifer	0.0559846	-2.13354	2.68337	0.426556
2-1029782-1647935	2-1029782-1647935	bp2	survival bull period 2	0.0555556	1.9478	2.36099	0.409374
	2-1029782-1647935	ccao	carcass conformation score, adults	0.0565287	-3.76268	2.82785	0.183326
	2-1029782-1647935	ccco	carcass conformation score, calves	0.051655	-1.67296	2.085	0.422333
	2-1029782-1647935	cfao	carcass fat score, adults	0.0577889	2.40881	2.27069	0.288769
	2-1029782-1647935	cfco	carcass fat score, calves	0.0579119	-0.70439	2.19222	0.747973
	2-1029782-1647935	cwao	slaughter weight, adults	0.0574074	-3.89136	2.73899	0.155395
	2-1029782-1647935	cwco	slaughter weight, calves	0.0608229	-2.24357	1.94974	0.249855
	2-1029782-1647935	ggd	birth weight	0.0536965	-3.55432	3.0388	0.242143
	2-1029782-1647935	ggm	birth weight	0.0524364	-5.39436	3.20902	0.0927634
	2-1029782-1647935	hp2	survival heifer period 2	0.0599548	-5.13505	3.62701	0.156839
	2-1029782-1647935	lgd	percentage live births	0.0563771	-3.39929	3.1774	0.284694
	2-1029782-1647935	lgm	percentage live births	0.0525701	1.54065	3.56973	0.666042
	2-1029782-1647935	ngd	percentage normal births	0.0535433	4.22536	3.06949	0.168646
	2-1029782-1647935	ngm	percentage normal births	0.0561377	7.61837	3.81611	0.0458939
	2-1029782-1647935	nrk	non-return rate cow	0.0570388	0.365435	2.33758	0.875773
	2-1029782-1647935	nrr	non-return rate heifer	0.0559322	-4.35993	2.54628	0.086846
	2-1029782-1647935	p1	survival period 1	0.0610143	2.78447	3.02661	0.357575
	2-1029782-1647935	raz	interval calving to insemination	0.0539867	2.25295	1.89236	0.23383
	2-1029782-1647935	tdd	gestation length	0.0533981	2.67632	1.96322	0.17281
	2-1029782-1647935	tdm	gestation length	0.0560376	3.55185	2.32403	0.126435
	2-1029782-1647935	twind	multiple birth	0.0606061	-4.85905	1.84875	0.0085815
	2-1029782-1647935	twinm	multiple birth	0.0420912	1.66709	1.99176	0.402597
	2-1029782-1647935	vzk	interval first to last insemination cow	0.0578093	2.29453	1.88094	0.222508
	2-1029782-1647935	vzr	interval first to last insemination heifer	0.0559846	-2.13354	2.68337	0.426556
21-5195518-6367707	21-5195518-6367707	bp2	survival bull period 2	0.0492662	-1.08401	2.49015	0.66333
	21-5195518-6367707	ccao	carcass conformation score, adults	0.0457803	-3.54167	2.96477	0.232249
	21-5195518-6367707	ccco	carcass conformation score, calves	0.0466399	0.218916	2.15635	0.919137
	21-5195518-6367707	cfao	carcass fat score, adults	0.0482412	-4.99481	2.39926	0.0373595
	21-5195518-6367707	cfco	carcass fat score, calves	0.048124	-0.479161	2.39465	0.841405
	21-5195518-6367707	cwao	slaughter weight, adults	0.0472222	-0.380946	2.89648	0.895364
	21-5195518-6367707	cwco	slaughter weight, calves	0.0483005	-2.96271	2.12642	0.163533
	21-5195518-6367707	ggd	birth weight	0.0447471	-0.0454268	3.29996	0.989017
	21-5195518-6367707	ggm	birth weight	0.0439619	-4.20146	3.46088	0.224753
	21-5195518-6367707	hp2	survival heifer period 2	0.0475113	0.730113	4.07151	0.857685
	21-5195518-6367707	lgd	percentage live births	0.0499076	2.22335	3.36116	0.508302
	21-5195518-6367707	lgm	percentage live births	0.036215	-1.51839	4.32746	0.725684
	21-5195518-6367707	ngd	percentage normal births	0.0452756	-0.12056	3.32981	0.971118
	21-5195518-6367707	ngm	percentage normal births	0.0456587	0.194876	4.22882	0.963244
	21-5195518-6367707	nrk	non-return rate cow	0.0376214	-5.74138	2.76321	0.0377284
	21-5195518-6367707	nrr	non-return rate heifer	0.0440678	-4.78007	2.80475	0.0883297
	21-5195518-6367707	p1	survival period 1	0.0530903	3.88509	3.29969	0.239032
	21-5195518-6367707	raz	interval calving to insemination	0.0373754	3.47323	2.23088	0.119497
	21-5195518-6367707	tdd	gestation length	0.0449838	-1.15899	2.10127	0.581243
	21-5195518-6367707	tdm	gestation length	0.0437455	0.670474	2.59524	0.796139
	21-5195518-6367707	twind	multiple birth	0.0515152	-0.85188	2.00481	0.670896
	21-5195518-6367707	twinm	multiple birth	0.0337802	-2.62121	2.28582	0.251494
	21-5195518-6367707	vzk	interval first to last insemination cow	0.0365112	-0.705484	2.34319	0.763354
	21-5195518-6367707	vzr	interval first to last insemination heifer	0.0444015	-2.01885	3.02368	0.504338
25-25921957-27221647	25-25921957-27221647	bp2	survival bull period 2	0.0309224	-4.87461	3.0041	0.104663
	25-25921957-27221647	ccao	carcass conformation score, adults	0.0262739	0.991049	3.73349	0.790664
	25-25921957-27221647	ccco	carcass conformation score, calves	0.0250752	4.62403	2.73623	0.0910419
	25-25921957-27221647	cfao	carcass fat score, adults	0.0281407	0.155544	3.11775	0.96021
	25-25921957-27221647	cfco	carcass fat score, calves	0.0277325	4.86495	2.97898	0.10245
	25-25921957-27221647	cwao	slaughter weight, adults	0.0277778	-4.08007	3.72102	0.272864
	25-25921957-27221647	cwco	slaughter weight, calves	0.0277281	3.30842	2.69691	0.21992
	25-25921957-27221647	ggd	birth weight	0.0287938	2.32019	3.94409	0.55635
	25-25921957-27221647	ggm	birth weight	0.0333686	7.11575	3.97111	0.0731523
	25-25921957-27221647	hp2	survival heifer period 2	0.0294118	-6.30798	5.06828	0.21328
	25-25921957-27221647	lgd	percentage live births	0.0369686	-3.25269	3.89167	0.403264
	25-25921957-27221647	lgm	percentage live births	0.0268692	2.66075	5.12415	0.603581
	25-25921957-27221647	ngd	percentage normal births	0.0287402	-5.5232	4.00381	0.167745
	25-25921957-27221647	ngm	percentage normal births	0.0239521	-4.91123	5.63455	0.383411
	25-25921957-27221647	nrk	non-return rate cow	0.0194175	4.68175	3.81423	0.219656
	25-25921957-27221647	nrr	non-return rate heifer	0.020339	0.810832	4.02653	0.840407
	25-25921957-27221647	p1	survival period 1	0.0301109	-5.06345	3.99685	0.205205
	25-25921957-27221647	raz	interval calving to insemination	0.0182724	0.688833	2.95273	0.815539
	25-25921957-27221647	tdd	gestation length	0.0326861	-0.355881	2.3915	0.881703
	25-25921957-27221647	tdm	gestation length	0.0292842	-1.79817	3.0518	0.555717
	25-25921957-27221647	twind	multiple birth	0.030303	-0.60803	2.52446	0.809667
	25-25921957-27221647	twinm	multiple birth	0.0203753	-3.86516	2.81415	0.169605
	25-25921957-27221647	vzk	interval first to last insemination cow	0.0192698	2.66796	3.10444	0.390119
	25-25921957-27221647	vzr	interval first to last insemination heifer	0.023166	-3.44984	4.10481	0.400663
25-9596610-10624288	25-9596610-10624288	bp2	survival bull period 2	0.0361635	2.40968	2.7539	0.38157
	25-9596610-10624288	ccao	carcass conformation score, adults	0.0350318	4.57257	3.17113	0.14932
	25-9596610-10624288	ccco	carcass conformation score, calves	0.0341023	-1.8594	2.3574	0.430256
	25-9596610-10624288	cfao	carcass fat score, adults	0.0356784	3.2697	2.62161	0.21232
	25-9596610-10624288	cfco	carcass fat score, calves	0.0309951	-5.31136	2.71622	0.0505328
	25-9596610-10624288	cwao	slaughter weight, adults	0.0356481	2.92659	3.14612	0.352257
	25-9596610-10624288	cwco	slaughter weight, calves	0.0304114	-1.62768	2.40138	0.497892
	25-9596610-10624288	ggd	birth weight	0.0342412	-0.603005	3.57088	0.865901
	25-9596610-10624288	ggm	birth weight	0.0270127	2.15974	4.0867	0.597167
	25-9596610-10624288	hp2	survival heifer period 2	0.0328054	12.4116	4.42576	0.00504109
	25-9596610-10624288	lgd	percentage live births	0.025878	0.449971	4.3136	0.91692
	25-9596610-10624288	lgm	percentage live births	0.046729	-0.944847	3.82769	0.805028
	25-9596610-10624288	ngd	percentage normal births	0.0354331	-1.47532	3.5685	0.679293
	25-9596610-10624288	ngm	percentage normal births	0.0284431	-0.673527	4.86183	0.889819
	25-9596610-10624288	nrk	non-return rate cow	0.0291262	-3.87579	2.93295	0.186346
	25-9596610-10624288	nrr	non-return rate heifer	0.0288136	-1.47994	3.02623	0.624816
	25-9596610-10624288	p1	survival period 1	0.0285261	-5.46565	3.79153	0.149432
	25-9596610-10624288	raz	interval calving to insemination	0.0307309	1.66677	2.27136	0.463058
	25-9596610-10624288	tdd	gestation length	0.0343042	-1.13236	2.26661	0.617369
	25-9596610-10624288	tdm	gestation length	0.0343456	-2.34803	2.78337	0.398897
	25-9596610-10624288	twind	multiple birth	0.0348485	-1.8471	2.31164	0.424266
	25-9596610-10624288	twinm	multiple birth	0.0369973	3.31595	2.05544	0.106689
	25-9596610-10624288	vzk	interval first to last insemination cow	0.0294118	-2.49215	2.45301	0.309649
	25-9596610-10624288	vzr	interval first to last insemination heifer	0.030888	-2.42735	3.30434	0.462586
6-4963003-6358918	6-4963003-6358918	bp2	survival bull period 2	0.0466457	-1.2999	2.56946	0.612923
	6-4963003-6358918	ccao	carcass conformation score, adults	0.0517516	0.300364	2.92145	0.918111
	6-4963003-6358918	ccco	carcass conformation score, calves	0.0466399	1.18286	2.18906	0.588955
	6-4963003-6358918	cfao	carcass fat score, adults	0.0527638	-3.08309	2.35254	0.190014
	6-4963003-6358918	cfco	carcass fat score, calves	0.0440457	1.8904	2.4405	0.438578
	6-4963003-6358918	cwao	slaughter weight, adults	0.0513889	0.411797	2.85477	0.885304
	6-4963003-6358918	cwco	slaughter weight, calves	0.0402504	-1.83757	2.23016	0.409961
	6-4963003-6358918	ggd	birth weight	0.0509728	-1.51992	3.14844	0.62927
	6-4963003-6358918	ggm	birth weight	0.0556144	-1.18326	3.19725	0.711318
	6-4963003-6358918	hp2	survival heifer period 2	0.050905	-0.482657	3.90143	0.901543
	6-4963003-6358918	lgd	percentage live births	0.0397412	-11.4383	3.74829	0.00227619
	6-4963003-6358918	lgm	percentage live births	0.0443925	-8.37664	3.88921	0.0312548
	6-4963003-6358918	ngd	percentage normal births	0.0507874	1.90932	3.17833	0.54802
	6-4963003-6358918	ngm	percentage normal births	0.0426647	-4.50399	4.38062	0.303873
	6-4963003-6358918	nrk	non-return rate cow	0.0412621	-3.48782	2.63995	0.186444
	6-4963003-6358918	nrr	non-return rate heifer	0.0423729	-3.55935	2.76749	0.198397
	6-4963003-6358918	p1	survival period 1	0.0467512	3.91409	3.42156	0.252645
	6-4963003-6358918	raz	interval calving to insemination	0.0448505	0.878583	1.98985	0.658827
	6-4963003-6358918	tdd	gestation length	0.0485437	4.0148	2.07702	0.0532408
	6-4963003-6358918	tdm	gestation length	0.0477223	5.48249	2.50834	0.0288372
	6-4963003-6358918	twind	multiple birth	0.044697	0.811846	2.08217	0.696607
	6-4963003-6358918	twinm	multiple birth	0.0431635	-0.142928	2.01066	0.94333
	6-4963003-6358918	vzk	interval first to last insemination cow	0.0436105	-2.73977	2.14509	0.201521
	6-4963003-6358918	vzr	interval first to last insemination heifer	0.0444015	-2.3718	2.94492	0.420597
6-67934978-69104986	6-67934978-69104986	bp2	survival bull period 2	0.0450734	-0.305449	2.57157	0.90545
	6-67934978-69104986	ccao	carcass conformation score, adults	0.0473726	-1.33088	3.00325	0.65766
	6-67934978-69104986	ccco	carcass conformation score, calves	0.0456369	-0.458363	2.16002	0.831949
	6-67934978-69104986	cfao	carcass fat score, adults	0.0492462	2.58433	2.39313	0.280189
	6-67934978-69104986	cfco	carcass fat score, calves	0.048124	3.32741	2.29681	0.147419
	6-67934978-69104986	cwao	slaughter weight, adults	0.0486111	0.291797	2.90467	0.919981
	6-67934978-69104986	cwco	slaughter weight, calves	0.0483005	-0.908093	2.06611	0.660286
	6-67934978-69104986	ggd	birth weight	0.0466926	0.198603	3.24582	0.95121
	6-67934978-69104986	ggm	birth weight	0.0460805	-0.857023	3.40252	0.801135
	6-67934978-69104986	hp2	survival heifer period 2	0.050905	-0.937531	3.89694	0.80988
	6-67934978-69104986	lgd	percentage live births	0.0415896	-3.73357	3.58138	0.297182
	6-67934978-69104986	lgm	percentage live births	0.0443925	3.01589	3.89399	0.438635
	6-67934978-69104986	ngd	percentage normal births	0.0468504	-1.09382	3.27196	0.738152
	6-67934978-69104986	ngm	percentage normal births	0.0441617	-1.08217	4.163	0.794902
	6-67934978-69104986	nrk	non-return rate cow	0.0436893	1.32236	2.48472	0.59459
	6-67934978-69104986	nrr	non-return rate heifer	0.0440678	1.15319	2.59868	0.657214
	6-67934978-69104986	p1	survival period 1	0.0499208	-0.776598	3.33441	0.815836
	6-67934978-69104986	raz	interval calving to insemination	0.0440199	-0.948444	2.00929	0.636905
	6-67934978-69104986	tdd	gestation length	0.0449838	1.18681	2.11229	0.574213
	6-67934978-69104986	tdm	gestation length	0.0444685	-0.451216	2.56574	0.860402
	6-67934978-69104986	twind	multiple birth	0.0530303	-2.6401	1.95297	0.176428
	6-67934978-69104986	twinm	multiple birth	0.052815	2.12598	1.84313	0.248722
	6-67934978-69104986	vzk	interval first to last insemination cow	0.0425963	-0.370123	2.10245	0.86026
	6-67934978-69104986	vzr	interval first to last insemination heifer	0.046332	-0.867853	2.83862	0.75981
