# Supplementary material for: Mining massive genomic data of two Swiss Braunvieh cattle populations reveals six novel candidate variants that impair reproductive success
Source: Genet Sel Evol. 2021 Dec 16;53:95. doi: 10.1186/s12711-021-00686-3 (PMC8675516; doi:10.1186/s12711-021-00686-3)
Supplement: Supplementary file 5 — Additional file 5: Table S4. GWAS results. Significant (p < 4.35e−7) GWAS results for the BS (A) and (B) OB populations. [file 12711_2021_686_MOESM5_ESM.xlsx]

## Sheet: Table S4 - A
Additional file 5: Table S4. A: significant GWAS results in BS.
trait short	trait short	chr	pos	freq	b-value	var	p-value
ccco	carcass conformation score, calves	2	6248437	0.619	-4.54327	9.73647	1.96352e-08
ccco	carcass conformation score, calves	2	6269501	0.3882	4.17482	8.27881	2.35259e-07
cfco	carcass fat score, calves	5	31351031	0.6538	-5.63879	14.3928	3.76952e-07
cfco	carcass fat score, calves	5	32937550	0.6732	-6.98349	21.4592	1.4743e-09
cfao	carcass fat score, adults	5	32937550	0.6697	-6.75399	20.1803	7.71559e-09
lgd	percentage live births	9	23635982	0.807	9.81515	30.0042	1.8063e-08
nrr	non-return rate heifer	17	63579816	0.8121	6.64494	13.4736	3.10955e-08
nrr	non-return rate heifer	17	63966874	0.781	5.69262	11.0839	2.5207e-07
nrr	non-return rate heifer	17	65465960	0.8001	6.89683	15.2132	1.02343e-09
nrr	non-return rate heifer	17	65584244	0.2511	-5.55439	11.6033	3.27622e-08
nrr	non-return rate heifer	17	66880740	0.7693	6.0512	12.9984	2.40472e-08
vzr	interval first to last insemination heifer	17	66880740	0.7909	6.82578	15.41	6.66026e-08
nrr	non-return rate heifer	17	68346389	0.8973	12.7642	30.0346	6.94831e-18
vzr	interval first to last insemination heifer	17	68346389	0.8983	13.0617	31.1699	1.42745e-14
nrr	non-return rate heifer	17	68518098	0.8883	12.0309	28.7222	4.30986e-18
vzr	interval first to last insemination heifer	17	68518098	0.8919	12.0279	27.8944	5.92457e-14
nrk	non-return rate cow	17	68518098	0.8917	5.91173	6.75058	3.0659e-07
nrr	non-return rate heifer	17	68575124	0.9092	14.6786	35.5912	2.0063e-21
vzr	interval first to last insemination heifer	17	68575124	0.9159	13.8903	29.7218	1.2757e-14
nrr	non-return rate heifer	17	68581802	0.9092	14.6786	35.5912	2.0063e-21
vzr	interval first to last insemination heifer	17	68581802	0.9159	13.8903	29.7218	1.2757e-14
nrr	non-return rate heifer	17	68932869	0.9046	13.7563	32.6582	1.89264e-19
vzr	interval first to last insemination heifer	17	68932869	0.9095	14.0076	32.2982	1.76347e-15
nrr	non-return rate heifer	17	69621460	0.4696	4.84265	11.6823	4.15421e-07
vzr	interval first to last insemination heifer	17	70080361	0.5818	5.81441	16.4512	9.43242e-08
vzr	interval first to last insemination heifer	17	70080810	0.5692	6.09927	18.2438	4.27553e-08
vzr	interval first to last insemination heifer	17	70347783	0.4442	-5.74819	16.3154	1.40647e-07
nrr	non-return rate heifer	17	70410598	0.6959	6.47575	17.749	1.32074e-09
vzr	interval first to last insemination heifer	17	70410598	0.6885	6.20803	16.5302	1.2817e-07
nrr	non-return rate heifer	17	70413842	0.6911	6.72593	19.3141	2.67837e-10
vzr	interval first to last insemination heifer	17	70413842	0.6835	6.32318	17.2987	6.32477e-08
nrr	non-return rate heifer	17	70586209	0.3772	-5.23104	12.8572	9.51097e-08
nrr	non-return rate heifer	17	70609318	0.3209	-6.43487	18.0487	4.81054e-10
vzr	interval first to last insemination heifer	17	70609318	0.3311	-5.77243	14.7599	4.23258e-07
nrr	non-return rate heifer	17	70619770	0.6443	6.1988	17.6122	1.71196e-09
nrr	non-return rate heifer	17	70619920	0.6745	6.59864	19.1189	1.93873e-10
vzr	interval first to last insemination heifer	17	70619920	0.6629	6.06121	16.4185	1.23609e-07
nrr	non-return rate heifer	17	70621442	0.3559	-6.19876	17.6172	1.71935e-09
nrr	non-return rate heifer	17	70627849	0.3227	-6.22641	16.9476	5.29168e-09
nrr	non-return rate heifer	17	70631793	0.7056	6.87287	19.6241	1.97131e-10
vzr	interval first to last insemination heifer	17	70631793	0.7041	6.35344	16.8211	1.11465e-07
nrr	non-return rate heifer	17	70634657	0.3254	-6.24576	17.1267	4.33352e-09
nrr	non-return rate heifer	17	70640737	0.2942	-6.81953	19.3118	2.81341e-10
vzr	interval first to last insemination heifer	17	70640737	0.2952	-6.40538	17.0743	9.38263e-08
nrr	non-return rate heifer	17	70709360	0.2822	-5.70263	13.1748	4.55486e-08
vzr	interval first to last insemination heifer	17	70709360	0.2856	-6.01434	14.7622	3.43832e-07
nrr	non-return rate heifer	17	71943040	0.4351	-5.06689	12.6205	3.17064e-08
nrr	non-return rate heifer	17	72610972	0.7448	6.17943	14.5154	2.32422e-08
nrk	non-return rate cow	17	72610972	0.7435	5.11835	9.99096	5.00105e-08
nrr	non-return rate heifer	17	72724889	0.7544	5.69494	12.0173	4.00404e-07
lgd	percentage live births	19	9334455	0.9387	19.1854	42.3374	4.72462e-11
lgd	percentage live births	19	10138371	0.0798	-14.058	29.0143	4.4898e-08
lgd	percentage live births	19	10144335	0.0799	-13.7479	27.8053	8.48244e-08
lgd	percentage live births	19	10265166	0.1389	-10.1153	24.4729	3.46173e-07
lgd	percentage live births	19	10276661	0.9348	20.0172	48.8552	8.63525e-13
lgd	percentage live births	19	10421805	0.0803	-13.5976	27.3124	5.04411e-08
lgd	percentage live births	19	10424936	0.9454	18.6213	35.8086	1.14191e-09
tdm	gestation length	19	63121410	0.3816	-5.92483	16.5668	1.30001e-08
ccco	carcass conformation score, calves	20	13703761	0.4545	-4.22943	8.8699	2.64207e-07
ngd	percentage normal births	21	585155	0.1262	-7.18382	11.3825	2.06834e-15
ggd	birth weight	21	585155	0.1143	8.46859	14.5239	3.07139e-10
tdd	gestation length	21	585155	0.1149	6.6555	9.00895	3.04736e-09
ngd	percentage normal births	21	590103	0.8735	6.9454	10.6606	1.35506e-14
ggd	birth weight	21	590103	0.8852	-8.06749	13.2233	1.84304e-09
tdd	gestation length	21	590103	0.8845	-6.69985	9.17125	2.24422e-09
ngd	percentage normal births	21	594570	0.8735	6.9454	10.6606	1.35506e-14
ggd	birth weight	21	594570	0.8852	-8.06749	13.2233	1.84304e-09
tdd	gestation length	21	594570	0.8845	-6.69985	9.17125	2.24422e-09
ngd	percentage normal births	21	638480	0.8596	8.59952	17.8522	1.21472e-21
tdd	gestation length	21	638480	0.886	-8.70676	15.3188	4.95084e-12
ggd	birth weight	21	638480	0.8855	-7.68006	11.958	2.41044e-08
ngd	percentage normal births	21	966925	0.5739	-3.79149	7.03061	8.00617e-08
ngd	percentage normal births	21	1093206	0.14	-8.89288	19.0409	4.60362e-23
tdd	gestation length	21	1093206	0.1136	8.68725	15.1938	5.88306e-12
ggd	birth weight	21	1093206	0.1136	8.18225	13.4853	2.93084e-09
ngd	percentage normal births	21	1161002	0.3786	4.21662	8.36547	1.3072e-08
ngd	percentage normal births	21	1161354	0.8955	7.07618	9.37363	1.0783e-12
tdd	gestation length	21	1161354	0.9136	-8.26218	10.7814	3.5969e-09
ngd	percentage normal births	21	1161569	0.8955	7.07618	9.37363	1.0783e-12
tdd	gestation length	21	1161569	0.9136	-8.26218	10.7814	3.5969e-09
ngd	percentage normal births	21	1187232	0.6138	-4.25686	8.59086	6.84693e-09
ngd	percentage normal births	21	1417135	0.6786	-4.53444	8.96914	2.08857e-09
ngd	percentage normal births	21	1596063	0.3216	4.29253	8.03959	1.40447e-08
ngd	percentage normal births	21	2009378	0.3102	4.28748	7.86696	2.86909e-08
ngd	percentage normal births	21	2122146	0.3994	4.11136	8.10921	1.98514e-08
ngd	percentage normal births	21	2416354	0.5814	-3.80661	7.0532	1.57517e-07
ngd	percentage normal births	21	2641544	0.7677	3.79492	5.13732	2.21802e-07
ngd	percentage normal births	21	2783161	0.2785	-5.742	13.2499	2.02988e-13
tdd	gestation length	21	2783161	0.2588	5.20154	10.3809	2.5748e-07
ngd	percentage normal births	21	2785756	0.7217	5.76858	13.3685	1.43526e-13
tdd	gestation length	21	2785756	0.7419	-5.21003	10.3958	2.39347e-07
ngd	percentage normal births	21	2797002	0.7588	4.12463	6.22754	2.44064e-07
ngd	percentage normal births	21	3013799	0.3668	-4.71349	10.3205	7.01412e-11
ngd	percentage normal births	21	3027732	0.3629	-4.59867	9.77862	1.96695e-10
ngd	percentage normal births	21	3040671	0.3615	-4.53448	9.49177	3.45077e-10
ngd	percentage normal births	21	3041574	0.3612	-4.47963	9.26024	5.94978e-10
ngd	percentage normal births	25	1163010	0.3922	4.81752	11.0646	4.06776e-08
ngd	percentage normal births	25	1163011	0.3914	4.80707	11.0093	4.39686e-08
ngd	percentage normal births	25	1217006	0.3937	4.8956	11.442	2.58419e-08
ngd	percentage normal births	25	1406745	0.4146	5.58078	15.118	2.39545e-10
ngd	percentage normal births	25	1449678	0.4152	5.40253	14.1737	9.9515e-10
ngd	percentage normal births	25	1454235	0.4177	5.6307	15.4226	2.48848e-10
ngd	percentage normal births	25	1454540	0.3994	5.05443	12.2568	4.06828e-09
ngd	percentage normal births	25	1476900	0.597	-5.40191	14.0414	1.86134e-09
ngd	percentage normal births	25	1488094	0.4269	6.41786	20.1542	6.58214e-12
vzk	interval first to last insemination cow	25	1488094	0.4451	5.27274	13.7331	2.67159e-08
ggd	birth weight	25	1488094	0.438	-6.37454	20.0046	8.91577e-08
ngd	percentage normal births	25	1664656	0.6121	-4.48327	9.54494	2.48707e-07
ngd	percentage normal births	25	1737412	0.4276	6.01008	17.6822	1.31567e-10
vzk	interval first to last insemination cow	25	1737412	0.4462	5.09031	12.8059	7.55019e-08
ggd	birth weight	25	1737412	0.4404	-6.28861	19.492	1.44157e-07

## Sheet: Table S4 - B
Additional file 5: Table S4. B: significant GWAS results in OB.
trait short	trait short	chr	pos	freq	b-value	var	p-value
tdm	gestation length	3	104937783	0.9601	-24.9968	47.8813	9.54222e-08
lgd	percentage live births	3	117057119	0.0177	93.595	304.601	1.26812e-09
lgd	percentage live births	3	117191709	0.9823	-93.595	304.601	1.26812e-09
tdm	gestation length	6	6265626	0.9888	-49.2512	53.7917	2.07666e-07
tdm	gestation length	6	6266592	0.0112	49.2512	53.7917	2.07666e-07
ccao	carcass conformation score, adults	11	100121088	0.2463	-16.5204	101.327	7.84658e-08
ccao	carcass conformation score, adults	11	100626987	0.764	17.4696	110.059	2.43672e-08
ccao	carcass conformation score, adults	11	100677376	0.764	17.302	107.958	2.7135e-08
ccao	carcass conformation score, adults	11	101606430	0.3424	-14.1242	89.8382	4.80442e-08
ccao	carcass conformation score, adults	11	101643457	0.6587	14.1536	90.0738	4.52863e-08
ccao	carcass conformation score, adults	11	102609512	0.2607	-16.7618	108.299	3.52e-08
ccao	carcass conformation score, adults	11	102944080	0.7455	18.2437	126.306	3.25263e-09
ccco	carcass conformation score, calves	11	102944080	0.748	12.5568	59.4425	1.22433e-08
ccao	carcass conformation score, adults	11	103208661	0.6198	13.2459	82.6904	3.02047e-07
ccao	carcass conformation score, adults	11	103241044	0.6826	13.7624	82.0763	3.03835e-07
ccao	carcass conformation score, adults	11	103273276	0.6225	13.5084	85.7588	3.0613e-07
ccao	carcass conformation score, adults	11	103725777	0.6127	14.9134	105.558	2.12595e-08
ccao	carcass conformation score, adults	11	103727557	0.3873	-14.9134	105.558	2.12595e-08
ccao	carcass conformation score, adults	11	103741813	0.6127	14.9134	105.558	2.12595e-08
ccao	carcass conformation score, adults	11	103883076	0.5248	12.2362	74.6791	2.91448e-07
ccao	carcass conformation score, adults	11	103884782	0.7142	18.2055	135.314	2.02282e-10
ccco	carcass conformation score, calves	11	103884782	0.723	11.9295	57.0005	1.12644e-08
ccao	carcass conformation score, adults	11	103910846	0.2735	-19.2525	147.289	5.66991e-11
ccco	carcass conformation score, calves	11	103910846	0.2614	-12.3236	58.6397	1.00237e-08
ccao	carcass conformation score, adults	11	104313311	0.6895	15.3603	101.032	2.01647e-08
ccco	carcass conformation score, calves	11	104318491	0.3426	-12.7698	73.4516	1.13145e-11
ccao	carcass conformation score, adults	11	104318491	0.3446	-15.1186	103.242	1.89462e-08
ccco	carcass conformation score, calves	11	104325525	0.3426	-12.3394	68.5839	6.38676e-11
ccao	carcass conformation score, adults	11	104325525	0.3438	-15.5023	108.426	1.42071e-08
tdd	gestation length	21	585155	0.494	11.1444	62.0896	4.00336e-12
ggd	birth weight	21	585155	0.4964	15.1134	114.201	1.05128e-09
ngd	percentage normal births	21	585155	0.4975	-14.5152	105.342	8.06506e-09
tdd	gestation length	21	590103	0.5054	-11.1026	61.6269	4.82489e-12
ggd	birth weight	21	590103	0.5029	-15.1835	115.266	8.82427e-10
ngd	percentage normal births	21	590103	0.5018	14.5756	106.222	7.04021e-09
tdd	gestation length	21	594570	0.5069	-11.5371	66.5391	6.86531e-13
ggd	birth weight	21	594570	0.5043	-15.3221	117.374	6.25827e-10
ngd	percentage normal births	21	594570	0.5033	14.7129	108.23	5.13054e-09
tdd	gestation length	21	966925	0.7735	11.2292	44.1844	6.75957e-09
ggd	birth weight	21	966925	0.7743	16.5794	96.072	2.98374e-08
ngd	percentage normal births	21	966925	0.7758	-16.0849	89.9944	1.2168e-07
tdd	gestation length	21	2122146	0.3011	-10.7849	48.9576	1.63905e-09
ggd	birth weight	21	2122146	0.2972	-16.0053	107.006	8.75355e-09
ngd	percentage normal births	21	2122146	0.295	15.1341	95.2664	8.12316e-08
tdd	gestation length	21	2139389	0.701	10.5311	46.4943	4.36844e-09
ggd	birth weight	21	2139389	0.705	15.6685	102.124	1.91877e-08
ngd	percentage normal births	21	2139389	0.7072	-14.8248	91.022	1.58104e-07
tdd	gestation length	21	2194447	0.7007	10.4302	45.6342	5.84304e-09
ggd	birth weight	21	2194447	0.705	15.6685	102.124	1.91877e-08
ngd	percentage normal births	21	2194447	0.7072	-14.8248	91.022	1.58104e-07
tdd	gestation length	21	2290328	0.6941	10.6241	47.933	2.1799e-09
ggd	birth weight	21	2290328	0.6986	15.7634	104.644	1.25892e-08
ngd	percentage normal births	21	2290328	0.7004	-14.9582	93.9097	1.02103e-07
tdd	gestation length	21	2374577	0.4519	8.88778	39.1305	2.41296e-08
ggd	birth weight	21	2374577	0.4546	12.9074	82.6151	1.57754e-07
tdd	gestation length	21	2416354	0.5993	12.4991	75.034	1.1555e-13
ggd	birth weight	21	2416354	0.6014	16.999	138.539	6.36468e-11
ngd	percentage normal births	21	2416354	0.6036	-16.4826	130.008	3.77571e-10
tdd	gestation length	21	2422911	0.7246	10.6549	45.312	3.51378e-09
ggd	birth weight	21	2422911	0.7305	14.3248	80.7959	3.80229e-07
tdd	gestation length	21	2437601	0.2999	-10.3618	45.0894	7.12924e-09
ggd	birth weight	21	2437601	0.2961	-15.725	103.077	1.56062e-08
ngd	percentage normal births	21	2437601	0.2939	14.8045	90.9678	1.52001e-07
tdd	gestation length	21	2533819	0.4173	10.4356	52.9614	7.2089e-10
ggd	birth weight	21	2533819	0.4168	15.3664	114.797	2.62446e-09
ngd	percentage normal births	21	2533819	0.4192	-14.8187	106.928	1.27964e-08
tdd	gestation length	21	2584774	0.5866	-10.6288	54.792	4.03916e-10
ggd	birth weight	21	2584774	0.5878	-15.5252	116.804	1.91063e-09
ngd	percentage normal births	21	2584774	0.5855	15.0563	110.033	7.82414e-09
tdd	gestation length	21	2641544	0.3349	-12.4459	69.0087	6.25965e-13
ggd	birth weight	21	2641544	0.3308	-18.5453	152.281	3.30205e-12
ngd	percentage normal births	21	2641544	0.3301	17.7791	139.798	4.6798e-11
tdm	gestation length	21	2641544	0.3327	-10.6187	50.0638	3.43128e-07
tdd	gestation length	21	2783161	0.7289	10.4782	43.3932	3.73698e-09
ngd	percentage normal births	21	2783161	0.7227	-14.8372	88.2352	7.26367e-08
ggd	birth weight	21	2783161	0.7239	14.6063	85.2851	8.16298e-08
tdd	gestation length	21	2785756	0.2711	-10.4782	43.3932	3.73698e-09
ngd	percentage normal births	21	2785756	0.2773	14.8372	88.2352	7.26367e-08
ggd	birth weight	21	2785756	0.2761	-14.6063	85.2851	8.16298e-08
tdd	gestation length	21	2869992	0.8025	11.7388	43.6875	4.219e-09
ggd	birth weight	21	2869992	0.8037	16.2592	83.4157	1.22218e-07
ngd	percentage normal births	21	2869992	0.803	-16.0984	81.987	2.09737e-07
tdm	gestation length	21	2869992	0.8024	12.4348	49.035	2.47102e-07
tdd	gestation length	21	2890136	0.1929	-12.3407	47.4261	8.90813e-10
tdd	gestation length	21	2920232	0.2052	-12.4329	50.4135	2.28702e-10
ggd	birth weight	21	2920232	0.2039	-18.1956	107.49	1.3537e-09
ngd	percentage normal births	21	2920232	0.2036	17.4633	98.8982	9.01076e-09
tdm	gestation length	21	2920232	0.204	-13.1711	56.35	2.59914e-08
tdd	gestation length	21	2954141	0.2741	-9.56604	36.4187	1.05611e-07
tdd	gestation length	21	2959515	0.2741	-9.11878	33.0907	3.66111e-07
tdd	gestation length	21	2962699	0.269	-9.70569	37.049	7.83782e-08
tdd	gestation length	21	3013799	0.8076	11.9399	44.3028	2.87432e-09
tdm	gestation length	21	3013799	0.8068	12.7046	50.3282	1.54365e-07
tdd	gestation length	21	3040671	0.7991	11.6129	43.2998	4.06308e-09
ggd	birth weight	21	3040671	0.8004	15.8056	79.8131	1.866e-07
tdm	gestation length	21	3040671	0.7987	12.3806	49.2926	2.13192e-07
tdd	gestation length	21	3041574	0.7994	11.7121	43.9942	3.03874e-09
ggd	birth weight	21	3041574	0.8004	15.8056	79.8131	1.866e-07
tdm	gestation length	21	3041574	0.7987	12.3806	49.2926	2.13192e-07
tdd	gestation length	21	3674005	0.494	11.0057	60.5539	3.24159e-11
ngd	percentage normal births	21	3674005	0.4932	-16.1897	131.029	3.78981e-10
ggd	birth weight	21	3674005	0.4936	15.2141	115.715	2.63906e-09
ngd	percentage normal births	21	5327935	0.4219	-13.546	89.5062	3.57046e-07
ggd	birth weight	21	5726608	0.4125	-14.6073	103.416	2.44373e-08
ngd	percentage normal births	21	5726608	0.4104	14.3889	100.198	5.21357e-08
