# Supplementary material for: Mining massive genomic data of two Swiss Braunvieh cattle populations reveals six novel candidate variants that impair reproductive success
Source: Genet Sel Evol. 2021 Dec 16;53:95. doi: 10.1186/s12711-021-00686-3 (PMC8675516; doi:10.1186/s12711-021-00686-3)
Supplement: Supplementary file 6 — Additional file 6: Table S5. Comprehensive list of candidate causal variants. The data for BS (A) and OB (B) are provided, with information regarding haplotypes and the potential candidate causal variants based on the reference sequence ARS-UCD1.2 [36] and the NCBI Annotation Release 106 [54], including variant effect predictions (siftScore [63] and MutPred2 score [64]) and base conservation scores (phyloP and phastCons [61, 62]). Furthermore, the genotype distributions across whole-genome sequencing and genotyping data are included. [file 12711_2021_686_MOESM6_ESM.xlsx]

## Sheet: Table S5 - A
Additonal file 6: Table S5. A: Comprehensive list of potential candidate causative variants in BS.
haplotype information trio-approach						candidate variant																			WGS information							genotypes custom array OB							genotypes custom array BS									genotypes custom array HO
name	haplotype frequency	observed homozygous carrier	expected homozygous carrier	detected in approaches		chr	position	reference allele	variant allele	gene (other genes at position)	gene name	associated disorder / function	OMIM / OMIA	effect	transcirpt	base change	amino acid change	siftScore	siftScore prediction (cutoff=-2.5)	MutPred2 score	MutPred2 prediction ( cutoff >0.5)	PhyloP	phastCons		allele frequency WGS	LD WGS >0.2	ref hom	var het	var hom	missing genotype		ref hom	var het	var hom	missing genotype	allele frequeny	pHWE		allele frequency LD	LD	ref hom	var het	var hom	missing genotype	allele frequency	pHWE		ref hom	var het
BH39	0.0209656	4	21	pgp		1	45757401	A	G	IMPG2	interphotoreceptor matrix proteoglycan 2	macular dystrophy, retinitis pigmentosa	607056 / 002289-9615	missense variant	XM_024994100.1	c.3106T>C	p.Tyr1036His	-3.1	deleterious	0.286	benign	5.8	1		0.0189873	1	442	18	2	0	0
BH4	0.0220024	0	24	trio & pgp		1	76381812	G	A	GMNC	geminin coiled-coil domain containing	infertility; postnatal lethality	614448	missense variant	XM_002684863.5	c.733G>A	p.Gly245Arg	0.89	neutral	0.216	benign	0.357	0		0.0632911	0.286452	446	16	0	0
BH5	0.0286584	4	40	trio & pgp		2	56650799	C	T	LRP1B	LDL receptor related protein 1B	embryonic lethality, preweaning lethality	608766	synonymous variant	XM_024978797.1	c.4005C>T	p.Asn1335Asn					-0.928	0.004		0.0189873	0.662393	449	12	1	0
BH6	0.0341182	0	56	trio & pgp		2	86191230	G	A	MARS2	methionyl-tRNA synthetase 2, mitochondrial	spastic ataxia 3, lethality	609728	missense variant	NM_001098971.1	c.1553G>A	p.Arg518Gln	-3.733	deleterious	0.847	pathogenic	9.388	1		0.0632911	0.89396	451	9	1	1
BH7	0.0194528	1	18	trio & pgp		2	118811610	C	T	SPATA3	spermatogenesis associated 3	sperm alterations; in vitro hypofertility		missense variant	NM_001076480.2	c.616C>T	p.Arg206Cys	-2.93	deleterious	0.217	benign	1.689	0.018		0.0443038	0.276557	435	21	4	2		1372	114	0	3	0.0384	0.1666		0.015971	0.43714	5886	684	2	5	0.0524	2.384e-06		5589	13
BH9	0.0142745	0	10	trio		3	52024307	A	G	HFM1	helicase for meiosis 1	premature ovarian failure 9		splice region variant & intron variant	NM_001205576.2	c.2341+4A>G						0.905	1		0.0189873	1	460	2	0	0
BH12	0.0231506	1	26	trio & pgp		5	57129352	G	A	RNF41	ring finger protein 41	homozygous lethal		synonymous variant	NM_001046525.1	c.852G>A	p.Gln284Gln					4.092	1		0.00632911	1	461	1	0	0
BH12	0.0231506	1	26	trio & pgp		5	56310186	A	C	LRP1	LDL receptor related protein 1	Keratosis pilaris atrophicans, homozygous lethal	107770	5' UTR premature start codon gain variant	XM_024992496.1	c.-68T>G						2.338	1		0.00657895	1	444	2	0	16
BH14	0.0303	0	45	trio & pgp		7	2996436	C	T	MRPL55	mitochondrial ribosomal protein L55	early pregnancy loss	611859	stop gained	NM_001303490.1	c.169C>T	p.Arg57*			0.29471		2.02	0.205		0.0189873	1	459	2	0	1		1486	2	0	1	0.0007	1		0.0252167	0.895795	6151	419	0	5	0.0319	0.002002		5595	7
BH1	0.0301834	0	44	trio & pgp		7	43997146	C	T	TCF3	transcription factor 3	Agammaglobulinemia 8; postnatal death	147141	missense variant	NM_001192698.1	c.208G>A	p.Asp70Asn	-1.452	neutral	0.094	benign	2.056	0.993				418	30	8	6		1495	2	0	2	0.0007	1		0.0248438	0.196316	5179	1326	64	15	0.1108	0.03857		5490	108
BH50	0.017119	0	14	pgp		9	89319503	G	A	SYNE1	spectrin repeat containing nuclear envelope protein 1	Arthrogryposis multiplex congenita 3, Emery-Dreifuss muscular dystrophy, spinocerebellar ataxia; postnatal growth retardation	608441	missense variant	XM_024997066.1	c.16229C>T	p.Thr5410Ile	2.482	neutral	0.089	benign	1.813	0.994		0.0126582	0.496815	456	6	0	0
BH52	0.0265223	4	34	pgp		10	20148667	T	C	HCN4	hyperpolarization activated cyclic nucleotide gated potassium channel 4	Brugada syndrome 8, sick sinus syndrome 2; embryonic lethality in mice	605206	missense variant	XM_024997938.1	c.2167A>G	p.Arg723Gly	-0.011	neutral	0.215	benign	-1.737	0		0.00757576	0.496183	391	5	0	66
BH17	0.0239004	2	27	trio		11	82957204	G	A	PGGHG	protein-glucosylgalactosylhydroxylysine glucosidase	hydrolization of glucose; essential for catalytic actions	617032	missense variant	XM_010800733.3	c.41G>A	p.Arg14His	0.511	neutral	0.076	benign	-0.381	0				429	20	2	11		1450	7	0	32	0.0024	1		0.0172569	0.112399	4982	1466	0	127	0.1137	2.17e-41		5387	49
BH24	0.0232397	4	26	trio		18	56098048	G	A	CPT1C	carnitine palmitoyltransferase 1C	spastic paraplegia (lethal)	608846	missense variant	XM_002695120.5	c.158G>A	p.Gly53Asp	-5.655	deleterious	0.871	pathogenic	6.941	1		0.0189873	1	448	13	0	1		1346	139	3	1	0.0487	1		0.0159067	0.750628	6243	329	3	0	0.0255	0.8015		5596	2
BH2	0.042	8	87	trio		19	10833921	T	C	TUBD1	tubulin delta 1	embryonic lethal	607344 / 001939-9913	missense variant	NM_001075470.2	c.629A>G	p.His210Arg	-5.766	deleterious	0.767	pathogenic	7.667	1		0.0506329	0.882963	447	14	1	0		1487	1	0	1	0.000336	1		0.0453604	0.869198	6144	416	0	15	0.03171	0.001971		5599	0
BH25	0.0186326	2	17	trio		19	37594866	C	T	SNF8 (and SUMO2 and UBE2Z)	SNF8 subunit of ESCRT-II	hirschsprungs disease; follicular development	610904	missense variant	NM_001075211.1	c.767C>T	p.Ala256Val	-0.372	neutral	0.185	benign	5.084	1				449	12	0	1		1485	4	0	0	0.0023	1		0.0134442	0.703287	6199	368	1	7	0.0282	0.06604		5579	17
BH63	0.0184117	0	16	pgp		20	41522590	C	T	PDZD2 (and TRH)	PDZ domain containing 2	cell adhesion; associated with prostate tumors	610697	missense variant	XM_024981517.1	c.3769G>A	p.Gly1257Arg	-0.626	neutral	0.06	benign	-1.785	0				453	1	0	8		1487	2	0	0	0.0007	1		0.0124155	0.361906	6257	304	1	13	0.0233	0.2693		5598	1
BH31	0.0180277	2	16	trio & pgp		25	27455769	G	A	ITGAD	integrin subunit alpha D	abnormal immune system physiology	602453	missense variant	NM_001102496.2	c.239G>A	p.Arg80Gln	2.109	neutral	0.194	benign	-0.112	0.004				456	3	0	3		1488	0	0	1	0	1		0.0129041	0.278131	5496	1037	32	10	0.0839	0.02406		5593	2
BH31	0.0180277	2	16	trio & pgp		25	26512393	A	C	SPN	sialophorin	spondylocostal dysostosis 5	182160	missense variant	NM_001103102.2	c.573T>G	p.Asp191Glu	1.5	neutral	0.019	benign	-0.467	0		0.0128205	0.496774	448	6	1	7
BH34	0.0237384	7	27	trio		26	32940521	C	G	ACSL5	acyl-CoA synthetase long chain family member 5	Lipid malabsorption	605677 / 002226-9615	missense variant	NM_001075650.1	c.528C>G	p.Asn176Lys	-4.365	deleterious	0.695	pathogenic	0.58	0.997		0.00632911	0.329087	459	3	0	0
[truncated: 7 more columns]

## Sheet: Table S5 - B
Additonal file 6: Table S5. B: Comprehensive list of potential candidate causative variants in OB.
haplotype information trio-approach						candidate variant																			WGS information							genotypes custom array OB									genotypes custom array BS							genotypes custom array HO
name	haplotype frequency	observed homozygous carrier	expected homozygous carrier	detected in approaches		chr	position	reference allele	variant allele	gene	gene name	associated disorder	OMIM / OMIA	effect	transcirpt	base change	amino acid change	siftScore	siftScore prediction (cutoff=-2.5)	MutPred2 score	MutPred2 prediction ( cutoff >0.5)	PhyloP	phastCons		allele frequency WGS	LD WGS >0.2	ref hom	var het	var hom	missing genotype		allele frequency LD	LD	ref hom	var het	var hom	missing genotype	allele frequeny	pHWE		ref hom	var het	var hom	missing genotype	allele frequency	pHWE		ref hom	var het
OH2	0.0447731	0	20	trio & pgp		2	1268426	G	T	TUBGCP5	tubulin gamma complex associated protein 5	important role in the formation of the mitotic spindles	608147	missense variant & splice region variant	NM_001102495.1	c.311C>A	p.Thr104Lys	-1.94	neutral	0.225	benign	8.071	1		0.0212766	1	458	4	0	0
OH3	0.0576234	10	33	trio & pgp		11	104408774	C	A	MYMK	myomaker, myoblast fusion factor	Carey-Fineman-Ziter syndrome; congenital myopathy	615345	5' UTR premature start codon gain variant	XM_024999145.1	c.-762G>T						0.143	0.001		0.159091	0.284859	429	30	1	2
OH4	0.0387496	0	15	trio & pgp		19	15080335	GGCACCT	G	LIG3	DNA ligase 3	embryonic lethality	600940	frameshift variant & splice donor variant & intron variant	NM_001038107.2	c.2483_2484+4delAGGTGC	p.Lys828fs					-0.168	0.003		0.035	1	454	5	0	3
OH5	0.0455995	4	21	trio		21	6825663	C	G	LYSMD4	LysM domain containing 4	coronary artery clacification		missense variant	NM_001081528.1	c.460C>G	p.His154Asp	3.197	neutral	0.115	benign	0.574	0.001		0.0454545	0.614035	408	52	1	1		0.0458857	0.756949	1295	187	3	4	0.065	0.2016		5925	628	11	11	0.0495	0.2357		4656	907
OH6	0.0387032	1	15	trio		25	7724151	C	G	USP7	ubiquitin specific peptidase 7	Hao-Fountain syndrome	602519	missense variant	XM_005224667.4	c.2500G>C	p.Glu834Gln	-1.687	neutral	0.348	benign	7.84	1		0.0639535	0.808143	450	11	0	1		0.0383069	0.653213	1328	158	3	0	0.05507	0.6198		6536	34	0	5	0.002588	1		5601	1
OH7	0.0415	3	17	trio		6	3393947	G	A	BBS7	Bardet-Biedl syndrome 7	Bardet-Biedl syndrom 7; ciliopathic multisyndromic disorder	607590 / 002216-9544	missense variant	NM_001191346.2	c.377G>A	p.Ser126Asn	0.716	neutral	0.29	benign	2.571	1		0.101124	0.310078	439	18	3	2		0.042019	0.25776	1130	332	26	1	0.129	0.7303		6523	47	0	5	0.0036	1		5521	74
OH8	0.0446	5	20	trio		6	68551351	G	A	SCFD2	sec1 family domain containing 2	preweaning lethality		missense variant	NM_001078005.1	c.1904C>T	p.Thr635Ile	-4.233	deleterious	0.802	pathogenic	7.03	1		0.032967	0.357987	456	5	0	1		0.0448031	0.628775	1293	193	2	1	0.0662	0.05845		6555	15	0	5	0.0011	1		5599	0
OH9	0.0351699	1	12	trio & pgp		25	27119330	C	T	HSD3B7	hydroxy-delta-5-steroid dehydrogenase, 3 beta- and steroid delta-isomerase 7	Bile acid synthesis defect	607764	missense variant	XM_015460381.2	c.259C>T	p.Arg87Cys	0.002	neutral	0.095	benign	0.181	0.044		0.0238095	0.795122	454	3	0	5		0.0354197	0.910423	1349	140	0	0	0.047	0.07309		6566	9	0	0	0.0007	1		5603	0
[truncated: 7 more columns]
